# Supplementary material for: Three new species of Heteromastus (Annelida, Capitellidae) from Korean waters, with genetic evidence based on two gene markers
Source: Zookeys. 2019 Aug 5;869:1–18. doi: 10.3897/zookeys.869.34380 (PMC6690876; doi:10.3897/zookeys.869.34380)
Supplement: XML Treatment for Heteromastus [file zookeys.869.34380-treatment1.xml]

<!DOCTYPE tp:taxon-treatment
  PUBLIC "-//TaxonX//DTD Taxonomic Treatment Publishing DTD v0 20100105//EN" "tax-treatment-NSO.dtd">
<tp:taxon-treatment xmlns:tp="http://www.plazi.org/taxpub"><tp:treatment-meta><kwd-group><label>Taxon classification</label><kwd><named-content xmlns:xlink="http://www.w3.org/1999/xlink" content-type="kingdom">Animalia</named-content></kwd><kwd><named-content xmlns:xlink="http://www.w3.org/1999/xlink" content-type="order">Annelida</named-content></kwd><kwd><named-content xmlns:xlink="http://www.w3.org/1999/xlink" content-type="family">Capitellidae</named-content></kwd></kwd-group><mixed-citation publication-type="journal"><person-group><name><surname>Jeong</surname><given-names>Man-Ki</given-names></name><name><surname>Soh</surname><given-names>Ho Young</given-names></name><name><surname>Suh</surname><given-names>Hae-Lip</given-names></name></person-group><article-title>Three new species of <italic><tp:taxon-name><tp:taxon-name-part taxon-name-part-type="genus" reg="Heteromastus">Heteromastus</tp:taxon-name-part></tp:taxon-name></italic> (<tp:taxon-name><tp:taxon-name-part taxon-name-part-type="phylum">Annelida</tp:taxon-name-part></tp:taxon-name>, <tp:taxon-name><tp:taxon-name-part taxon-name-part-type="family">Capitellidae</tp:taxon-name-part></tp:taxon-name>) from Korean waters, with genetic evidence based on two gene markers</article-title><source>Zookeys</source><day>05</day><month>8</month><year>2019</year><volume>869</volume><fpage>1</fpage><lpage>18</lpage><pub-id pub-id-type="doi">10.3897/zookeys.869.34380</pub-id></mixed-citation></tp:treatment-meta><tp:nomenclature><label>Genus</label><tp:taxon-name><object-id xmlns:xlink="http://www.w3.org/1999/xlink" content-type="arpha" xlink:type="simple">61678E48FBB55693B93CCA0AE5CF01AB</object-id>
                <tp:taxon-name-part taxon-name-part-type="genus" reg="Heteromastus">Heteromastus</tp:taxon-name-part>
              </tp:taxon-name><tp:taxon-authority>Eisig, 1887</tp:taxon-authority></tp:nomenclature><tp:treatment-sec sec-type="type species" id="SECID0E2MAE"><title>Type species.</title><p><italic><tp:taxon-name><tp:taxon-name-part taxon-name-part-type="genus" reg="Heteromastus">Heteromastus</tp:taxon-name-part> <tp:taxon-name-part taxon-name-part-type="species" reg="filiformis">filiformis</tp:taxon-name-part></tp:taxon-name></italic> (Claparède, 1864).</p></tp:treatment-sec><tp:treatment-sec sec-type="type locality" id="SECID0EMNAE"><title>Type locality.</title><p>Port-Vendres, France.</p></tp:treatment-sec><tp:treatment-sec sec-type="Generic diagnosis" id="SECID0ERNAE"><title>Generic diagnosis</title><p>(modified after <xref ref-type="bibr" rid="B24">Magalhães and Blake (in press)</xref>). Prostomium short to long, conical, eyespots present or absent. Thorax with 11 chaetigers. Chaetiger 1 biramous. Chaetigers 1–5 with only capillary chaetae, chaetigers 6–11 with long-shafted hooded hooks. Abdominal chaetigers with short-shafted hooded hooks. Branchiae present or absent on posterior abdomen. Genital pores presence on posterior thoracic chaetigers. Lateral organs distinct on thorax and indistinct on abdomen. Pygidium adorned with ventral caudal cirrus.</p></tp:treatment-sec><ref-list><ref id="B24"><mixed-citation xmlns:xlink="http://www.w3.org/1999/xlink" xlink:type="simple"><person-group><name name-style="western"><surname>Magalhães</surname><given-names>WF</given-names></name><name name-style="western"><surname>Blake</surname><given-names>JA</given-names></name></person-group> (<year>in press</year>) <tp:taxon-name><tp:taxon-name-part taxon-name-part-type="family">Capitellidae</tp:taxon-name-part></tp:taxon-name> Grube, 1862. In: Westheide W, Purschke G (Eds) Handbook of Zoology Online, a Natural History of the Phyla of the Animal Kingdom – <tp:taxon-name><tp:taxon-name-part taxon-name-part-type="phylum">Annelida</tp:taxon-name-part></tp:taxon-name>, Polychaetes. De Gruyter, Berlin and Boston.</mixed-citation></ref></ref-list></tp:taxon-treatment>
