# Supplementary material for: Three new species of Heteromastus (Annelida, Capitellidae) from Korean waters, with genetic evidence based on two gene markers
Source: Zookeys. 2019 Aug 5;869:1–18. doi: 10.3897/zookeys.869.34380 (PMC6690876; doi:10.3897/zookeys.869.34380)
Supplement: XML Treatment for Heteromastus namhaensis [file zookeys.869.34380-treatment2.xml]

<!DOCTYPE tp:taxon-treatment
  PUBLIC "-//TaxonX//DTD Taxonomic Treatment Publishing DTD v0 20100105//EN" "tax-treatment-NSO.dtd">
<tp:taxon-treatment xmlns:tp="http://www.plazi.org/taxpub"><tp:treatment-meta><kwd-group><label>Taxon classification</label><kwd><named-content xmlns:xlink="http://www.w3.org/1999/xlink" content-type="kingdom">Animalia</named-content></kwd><kwd><named-content xmlns:xlink="http://www.w3.org/1999/xlink" content-type="order">Annelida</named-content></kwd><kwd><named-content xmlns:xlink="http://www.w3.org/1999/xlink" content-type="family">Capitellidae</named-content></kwd></kwd-group><mixed-citation publication-type="journal"><person-group><name><surname>Jeong</surname><given-names>Man-Ki</given-names></name><name><surname>Soh</surname><given-names>Ho Young</given-names></name><name><surname>Suh</surname><given-names>Hae-Lip</given-names></name></person-group><article-title>Three new species of <italic><tp:taxon-name><tp:taxon-name-part taxon-name-part-type="genus" reg="Heteromastus">Heteromastus</tp:taxon-name-part></tp:taxon-name></italic> (<tp:taxon-name><tp:taxon-name-part taxon-name-part-type="phylum">Annelida</tp:taxon-name-part></tp:taxon-name>, <tp:taxon-name><tp:taxon-name-part taxon-name-part-type="family">Capitellidae</tp:taxon-name-part></tp:taxon-name>) from Korean waters, with genetic evidence based on two gene markers</article-title><source>Zookeys</source><day>05</day><month>8</month><year>2019</year><volume>869</volume><fpage>1</fpage><lpage>18</lpage><pub-id pub-id-type="doi">10.3897/zookeys.869.34380</pub-id></mixed-citation></tp:treatment-meta><tp:nomenclature><tp:taxon-name><object-id xmlns:xlink="http://www.w3.org/1999/xlink" content-type="arpha" xlink:type="simple">C9B63C59DB6A57749F75A5A34E5E384C</object-id>
                <tp:taxon-name-part taxon-name-part-type="genus" reg="Heteromastus">Heteromastus</tp:taxon-name-part>
                <tp:taxon-name-part taxon-name-part-type="species" reg="namhaensis">namhaensis</tp:taxon-name-part>
                <object-id xmlns:xlink="http://www.w3.org/1999/xlink" content-type="zoobank" xlink:type="simple">http://zoobank.org/D41E7B49-B712-42A7-8095-94E906ABB121</object-id>
              </tp:taxon-name><tp:taxon-status xmlns:xlink="http://www.w3.org/1999/xlink" xlink:type="simple">sp. nov.</tp:taxon-status><xref ref-type="fig" rid="F2">Figures 2A–G</xref><xref ref-type="fig" rid="F5">, 5A, B</xref><xref ref-type="fig" rid="F6">, 6A</xref></tp:nomenclature><tp:treatment-sec sec-type="material" id="SECID0EPPAE"><title>Material examined.</title><p><bold>Holotype</bold>: MABIKNA00155558, sex uncertain, Cheongsando, <named-content xmlns:xlink="http://www.w3.org/1999/xlink" content-type="dwc:verbatimCoordinates" xlink:type="simple"><named-content content-type="geo-json" specific-use="{&#34;type&#34;:&#34;Point&#34;,&#34;coordinates&#34;:[127.071200,34.027700]}" id="NCID0E1PAE" xlink:type="simple">34°1.662'N, 127°4.272'E</named-content></named-content>, subtidal, sandy mud bottom, 34 m depth, March 2016, coll. Man-Ki Jeong. <bold>Paratypes</bold> (two specimens): MABIKNA00155560, Yeosu, <named-content xmlns:xlink="http://www.w3.org/1999/xlink" content-type="dwc:verbatimCoordinates" xlink:type="simple"><named-content content-type="geo-json" specific-use="{&#34;type&#34;:&#34;Point&#34;,&#34;coordinates&#34;:[127.864133,34.692817]}" id="NCID0EEQAE" xlink:type="simple">34°41.569'N, 127°51.848'E</named-content></named-content>, subtidal, sandy mud bottom, 15 m depth, June 2018; <abbrev xmlns:xlink="http://www.w3.org/1999/xlink" content-type="institution" xlink:title="Marine Biodiversity Institute of Korea" id="ABBRID0EJQAE" xlink:type="simple">MABIK</abbrev> NA00155559, Jejudo, <named-content xmlns:xlink="http://www.w3.org/1999/xlink" content-type="dwc:verbatimCoordinates" xlink:type="simple"><named-content content-type="geo-json" specific-use="{&#34;type&#34;:&#34;Point&#34;,&#34;coordinates&#34;:[127.270500,33.278317]}" id="NCID0ERQAE" xlink:type="simple">33°16.699'N, 127°16.230'E</named-content></named-content>, subtidal, sandy mud bottom, 54 m depth, April 2018. Additional 6 specimens from type locality on <abbrev xmlns:xlink="http://www.w3.org/1999/xlink" xlink:title="scanning electron microscopy" id="ABBRID0EWQAE" xlink:type="simple">SEM</abbrev> stub.</p></tp:treatment-sec><tp:treatment-sec sec-type="diagnosis" id="SECID0E1QAE"><title>Diagnosis.</title><p>Abdominal hooks with four rows of teeth, three teeth in basal row, three in second and third row, and four to six in superior row. Genital pores present in intersegmental furrows between chaetigers 7–8, 8–9, 9–10, and 10–11. Hemispheric notopodial lobes present on posterior abdominal segments.</p></tp:treatment-sec><tp:treatment-sec sec-type="description" id="SECID0E6QAE"><title>Description.</title><p>Holotype entire, about 60 mm long, 0.9 mm wide for 98 chaetigers (terminal part missing). Paratypes range from 19–41 mm in length, 0.5–0.8 mm width for 41–95 chaetigers. Body thread-like, rounded dorsally, flattened ventrally, widest in anterior thoracic chaetigers, and tapering from abdomen to pygidium. Color brownish yellow in alcohol.</p><p>Prostomium conical, with short and hemispherical palpode; nuchal organs not seen, eyespots absent (Fig. <xref ref-type="fig" rid="F2">2A, B</xref>). Everted proboscis with numerous small papillae (Fig. <xref ref-type="fig" rid="F2">2A</xref>). Peristomium uni-annulated and slightly longer than first thoracic chaetiger (Fig. <xref ref-type="fig" rid="F2">2A, B</xref>).</p><p>Thorax with 11 chaetigers (Fig. <xref ref-type="fig" rid="F2">2A, B</xref>). Thoracic segments biannulated, with shallow intra- and intersegmental grooves (Fig. <xref ref-type="fig" rid="F2">2A, B</xref>). Anterior five thoracic segments slightly expanded (Fig. <xref ref-type="fig" rid="F2">2A, B</xref>). First chaetiger biramous, with three or four bi-limbated capillaries; chaetigers 2–5 with six to 14 capillaries per fascicle in both parapodia; chaetigers 6–11 with five to 12 long-shafted hooded hooks per fascicle (Fig. <xref ref-type="fig" rid="F2">2A, B, F</xref>); thoracic hooks with indistinct node on shaft and at least six teeth in three rows above the main fang (Fig. <xref ref-type="fig" rid="F2">2F</xref>). Notopodia located dorso-laterally, dorsally located in last few thoracic segments; neuropodia located in lateral positions (Fig. <xref ref-type="fig" rid="F2">2A, B</xref>). Lateral organs present between noto- and neuropodia of all thoracic chaetigers, nearer to notopodia in chaetigers 5–11; sometimes indistinct on first thoracic chaetigers (Fig. <xref ref-type="fig" rid="F2">2A</xref>). Genital pores present in intersegmental furrows of between chaetigers 7–8, 8–9, 9–10, and 10–11 (Fig. <xref ref-type="fig" rid="F2">2A</xref>).</p><p>Transition between thorax and abdomen distinguished by changes in ultrastructure of chaetae and shape of segment (Fig. <xref ref-type="fig" rid="F2">2A, B</xref>); abdominal segments multi-annulated, gradually longer posteriorly, with short-shafted hooded hooks in posterior parapodial lobes; thoracic chaetigers usually bi-annulated, wider than long, with long-shafted hooded hooks in center of segment (Fig. <xref ref-type="fig" rid="F2">2A, B</xref>).</p><p>Abdominal parapodial lobes located in posterior end of each segment, well separated from each other, and gradually developed posteriorly (Fig. <xref ref-type="fig" rid="F2">2A–D</xref>). Abdominal notopodia separated, mid-dorsal on anterior few segments, becoming dorsolateral in following abdominal region, with six to eight hooded hooks per fascicle, having dorso-posteriorly protruded and hemispheric lobes from chaetiger 90 to end of body (Figs <xref ref-type="fig" rid="F2">2A–D</xref>, <xref ref-type="fig" rid="F5">5B</xref>). Abdominal neuropodia well separated, with 10–12 hooded hooks per fascicle, having slightly protruded lobes in posterior abdomen; neuropodial lobes less developed than notopodial lobes (Figs <xref ref-type="fig" rid="F2">2C, D</xref>, <xref ref-type="fig" rid="F5">5B</xref>).</p><p>Hooded hooks with main fang extending slightly beyond hoods. Abdominal hooks with distinct node on shaft and four rows of small teeth above main fang; three teeth in basal row, three in second and third row, and four to six in superior row (Figs <xref ref-type="fig" rid="F2">2E, G</xref>, <xref ref-type="fig" rid="F5">5A</xref>). Pygidium with digitate anal cirrus (Figs <xref ref-type="fig" rid="F2">2D</xref>, <xref ref-type="fig" rid="F5">5B</xref>).</p><fig id="F2" position="float" orientation="portrait"><object-id xmlns:xlink="http://www.w3.org/1999/xlink" content-type="doi" xlink:type="simple">10.3897/zookeys.869.34380.figure2</object-id><object-id xmlns:xlink="http://www.w3.org/1999/xlink" content-type="arpha" xlink:type="simple">2eae6fdc-0ae7-5029-ac18-17115c17b164</object-id><label>Figure 2.</label><caption><p><italic><tp:taxon-name><tp:taxon-name-part taxon-name-part-type="genus" reg="Heteromastus">Heteromastus</tp:taxon-name-part> <tp:taxon-name-part taxon-name-part-type="species" reg="namhaensis">namhaensis</tp:taxon-name-part></tp:taxon-name></italic> sp. nov. <bold>A</bold> anterior end, left lateral view (holotype, NA00155558) <bold>B</bold> same, dorsal view <bold>C</bold> posterior abdominal segments, right lateral view (holotype, NA00155558) <bold>D</bold> posterior end, dorsal view (holotype, NA00155558) <bold>E</bold> abdominal short-shafted hook, frontal view. <bold>F</bold> thoracic long-shafted hook, lateral view <bold>G</bold> abdominal short-shafted hook, lateral view. Abbreviations: ac, anal cirrus; cc, capillary chaetae; Ch, chaetiger; gp, genital pore; hh, hooded hooks; lo, lateral organ; mf, main fang; neu, neuropod; no, notopod; per, peristomium; pro, prostomium; prob, proboscis; pyg, pygidium.</p></caption><graphic xmlns:xlink="http://www.w3.org/1999/xlink" xlink:href="zookeys-869-001-g002.jpg" position="float" orientation="portrait" xlink:type="simple" id="oo_322700.jpg"><uri content-type="original_file" xlink:type="simple">https://binary.pensoft.net/fig/322700</uri></graphic></fig></tp:treatment-sec><tp:treatment-sec sec-type="Methyl green staining pattern" id="SECID0EMVAE"><title>Methyl green staining pattern.</title><p>Prostomium, peristomium and thoracic chaetigers 1–2 not stained (Fig. <xref ref-type="fig" rid="F6">6A</xref>). Thoracic chaetigers 3–11 stained blue; chaetigers 3–8 stained dark blue; chaetigers 9–11 stained light blue; post-chaetal region of chaetiger 11 not stained (Fig. <xref ref-type="fig" rid="F6">6A</xref>). Abdominal region without any distinct staining pattern.</p></tp:treatment-sec><tp:treatment-sec sec-type="etymology" id="SECID0E1VAE"><title>Etymology.</title><p>The species is named for its wide distribution in Namhae (=Korean name of southern sea of Korea).</p></tp:treatment-sec><tp:treatment-sec sec-type="distribution" id="SECID0E6VAE"><title>Distribution.</title><p>Subtidal areas (15–54 m) near southern part of Korea (Fig. <xref ref-type="fig" rid="F1">1</xref>).</p></tp:treatment-sec><tp:treatment-sec sec-type="ecology" id="SECID0EJWAE"><title>Ecology.</title><p><italic><tp:taxon-name><tp:taxon-name-part taxon-name-part-type="genus" reg="Heteromastus">Heteromastus</tp:taxon-name-part> <tp:taxon-name-part taxon-name-part-type="species" reg="namhaensis">namhaensis</tp:taxon-name-part></tp:taxon-name></italic> was sampled from soft sediments in March of 2016 (10 ind./m<sup>2</sup>), April of 2018 (40 ind./m<sup>2</sup>), and June of 2018 (20 ind./m<sup>2</sup>). The most well-developed individual (having over 100 segments) was obtained in March and eggs in the coelom were 87–94 μm in diameter. Surface sediment of the station was mainly composed of sandy mud with fragmented shells. <italic><tp:taxon-name><tp:taxon-name-part taxon-name-part-type="genus" reg="Leiochrides">Leiochrides</tp:taxon-name-part> <tp:taxon-name-part taxon-name-part-type="species" reg="yokjidoensis">yokjidoensis</tp:taxon-name-part></tp:taxon-name></italic> Jeong, Wi &amp; Suh, 2017 co-occurred in Jejudo of Korea (<xref ref-type="bibr" rid="B19">Jeong et al. 2017a</xref>; Fig. <xref ref-type="fig" rid="F1">1</xref>). The salinity range among sampling locations was about 31–32.5 PSU.</p></tp:treatment-sec><tp:treatment-sec sec-type="remarks" id="SECID0ETXAE"><title>Remarks.</title><p><italic><tp:taxon-name><tp:taxon-name-part taxon-name-part-type="genus" reg="Heteromastus">Heteromastus</tp:taxon-name-part> <tp:taxon-name-part taxon-name-part-type="species" reg="namhaensis">namhaensis</tp:taxon-name-part></tp:taxon-name></italic> resembles <italic><tp:taxon-name><tp:taxon-name-part taxon-name-part-type="genus" reg="Heteromastus">H.</tp:taxon-name-part> <tp:taxon-name-part taxon-name-part-type="species" reg="filiformis">filiformis</tp:taxon-name-part></tp:taxon-name></italic> sensu Hutchings &amp; Rainer, 1982 in the absence of distinct eyespots on prostomium, three teeth in basal row above the main fang of abdominal hooks, and the presence of posteriorly extended abdominal notopodial lobes (Table <xref ref-type="table" rid="T2">2</xref>). However, they differ in the shape of notopodial lobes in posterior abdomen (hemispheric protrusion in <italic><tp:taxon-name><tp:taxon-name-part taxon-name-part-type="genus" reg="Heteromastus">H.</tp:taxon-name-part> <tp:taxon-name-part taxon-name-part-type="species" reg="namhaensis">namhaensis</tp:taxon-name-part></tp:taxon-name></italic> vs broadly-based and rounded lamellae in <italic><tp:taxon-name><tp:taxon-name-part taxon-name-part-type="genus" reg="Heteromastus">H.</tp:taxon-name-part> <tp:taxon-name-part taxon-name-part-type="species" reg="filiformis">filiformis</tp:taxon-name-part></tp:taxon-name></italic> sensu Hutchings &amp; Rainer, 1982), the different dental structure of abdominal hooks (Table <xref ref-type="table" rid="T2">2</xref>). <italic><tp:taxon-name><tp:taxon-name-part taxon-name-part-type="genus" reg="Heteromastus">Heteromastus</tp:taxon-name-part> <tp:taxon-name-part taxon-name-part-type="species" reg="namhaensis">namhaensis</tp:taxon-name-part></tp:taxon-name></italic> is also easily distinguished from Korean former record of <italic><tp:taxon-name><tp:taxon-name-part taxon-name-part-type="genus" reg="Heteromastus">H.</tp:taxon-name-part> <tp:taxon-name-part taxon-name-part-type="species" reg="filiformis">filiformis</tp:taxon-name-part></tp:taxon-name></italic> (<xref ref-type="bibr" rid="B5">Choi and Yoon 2016</xref>) by the presence of hemispheric abdominal parapodial lobes and the absence of eyespots in <italic><tp:taxon-name><tp:taxon-name-part taxon-name-part-type="genus" reg="Heteromastus">H.</tp:taxon-name-part> <tp:taxon-name-part taxon-name-part-type="species" reg="namhaensis">namhaensis</tp:taxon-name-part></tp:taxon-name></italic>. In particular, the hemispheric notopodial lobe of <italic><tp:taxon-name><tp:taxon-name-part taxon-name-part-type="genus" reg="Heteromastus">H.</tp:taxon-name-part> <tp:taxon-name-part taxon-name-part-type="species" reg="namhaensis">namhaensis</tp:taxon-name-part></tp:taxon-name></italic> is a unique feature in the genus.</p><table-wrap id="T2" position="float" orientation="portrait"><label>Table 2.</label><caption><p>Morphological comparison between <italic><tp:taxon-name><tp:taxon-name-part taxon-name-part-type="genus" reg="Heteromastus">Heteromastus</tp:taxon-name-part></tp:taxon-name></italic> species of this study and their closely related species. A: absent; P: present; Ch: chaetiger.</p></caption><table id="TID0EDBBG" rules="all"><tbody><tr><td rowspan="1" colspan="1">
                        <bold>Species</bold>
                      </td><td rowspan="1" colspan="1">
                        <bold>Eyespots</bold>
                      </td><td rowspan="1" colspan="1">
                        <bold>Dental structure of abdominal hooks</bold>
                      </td><td rowspan="1" colspan="1">
                        <bold>Notopodial lobes in posterior abdomen</bold>
                      </td><td rowspan="1" colspan="1">
                        <bold>Methyl green staining pattern</bold>
                      </td><td rowspan="1" colspan="1">
                        <bold>Habitat (locality)</bold>
                      </td></tr><tr><td rowspan="1" colspan="1"><italic><tp:taxon-name><tp:taxon-name-part taxon-name-part-type="genus" reg="Heteromastus">H.</tp:taxon-name-part> <tp:taxon-name-part taxon-name-part-type="species" reg="namhaensis">namhaensis</tp:taxon-name-part></tp:taxon-name></italic> sp. nov.</td><td rowspan="1" colspan="1">A</td><td rowspan="1" colspan="1">4 rows (3/3/3/4–6)</td><td rowspan="1" colspan="1">Hemispheric notopodial lobes dorso-posteriorly extended</td><td rowspan="1" colspan="1">Ch 3–11 blue, abdomen not stained</td><td rowspan="1" colspan="1">Subtidal, 36 m, sandy mud with shell fragments (Korea)</td></tr><tr><td rowspan="1" colspan="1"><italic><tp:taxon-name><tp:taxon-name-part taxon-name-part-type="genus" reg="Heteromastus">H.</tp:taxon-name-part> <tp:taxon-name-part taxon-name-part-type="species" reg="gusipoensis">gusipoensis</tp:taxon-name-part></tp:taxon-name></italic> sp. nov.</td><td rowspan="1" colspan="1">A</td><td rowspan="1" colspan="1">4 rows (3/3/4/2)</td><td rowspan="1" colspan="1">Not extended</td><td rowspan="1" colspan="1">Ch 3–10 with blue speckles, median part of each segment stained densely</td><td rowspan="1" colspan="1">Intertidal, 0–1 m, sandy mud (Korea)</td></tr><tr><td rowspan="1" colspan="1"><italic><tp:taxon-name><tp:taxon-name-part taxon-name-part-type="genus" reg="Heteromastus">H.</tp:taxon-name-part> <tp:taxon-name-part taxon-name-part-type="species" reg="koreanus">koreanus</tp:taxon-name-part></tp:taxon-name></italic> sp. nov.</td><td rowspan="1" colspan="1">P</td><td rowspan="1" colspan="1">3 rows (2/3/4)</td><td rowspan="1" colspan="1">Rounded notopodial lobes posteriorly extended</td><td rowspan="1" colspan="1">Ch 6–11 green, Ch 11 dark, abdomen not stained</td><td rowspan="1" colspan="1">Intertidal, estuarine, 0–1 m, sandy mud (Korea)</td></tr><tr><td rowspan="1" colspan="1"><italic><tp:taxon-name><tp:taxon-name-part taxon-name-part-type="genus" reg="Heteromastus">H.</tp:taxon-name-part> <tp:taxon-name-part taxon-name-part-type="species" reg="filiformis">filiformis</tp:taxon-name-part></tp:taxon-name></italic> sensu Hutchings &amp; Rainer, 1982</td><td rowspan="1" colspan="1">A</td><td rowspan="1" colspan="1">3 rows (3–4/4–5/4–6)</td><td rowspan="1" colspan="1">Broadly-based and rounded notopodial lobes posteriorly extended</td><td rowspan="1" colspan="1">Unknown</td><td rowspan="1" colspan="1">Intertidal (Mediterranean)</td></tr><tr><td rowspan="1" colspan="1"><italic><tp:taxon-name><tp:taxon-name-part taxon-name-part-type="genus" reg="Heteromastus">H.</tp:taxon-name-part> <tp:taxon-name-part taxon-name-part-type="species" reg="filiformis">filiformis</tp:taxon-name-part></tp:taxon-name></italic> sensu Choi &amp; Yoon, 2016</td><td rowspan="1" colspan="1">P</td><td rowspan="1" colspan="1">3–4 teeth in 3 rows</td><td rowspan="1" colspan="1">Rounded notopodial lobes posteriorly extended</td><td rowspan="1" colspan="1">Ch 1 &amp; Ch 3–11</td><td rowspan="1" colspan="1">Intertidal (Korea)</td></tr><tr><td rowspan="1" colspan="1"><italic><tp:taxon-name><tp:taxon-name-part taxon-name-part-type="genus" reg="Heteromastus">H.</tp:taxon-name-part> <tp:taxon-name-part taxon-name-part-type="species" reg="tohbaiensis">tohbaiensis</tp:taxon-name-part></tp:taxon-name></italic> Yabe &amp; Mawatari, 1998</td><td rowspan="1" colspan="1">P</td><td rowspan="1" colspan="1">Variable (&gt;11)</td><td rowspan="1" colspan="1">Not extended</td><td rowspan="1" colspan="1">Unknown</td><td rowspan="1" colspan="1">Lake, low salinity, fine mud (Japan)</td></tr></tbody></table></table-wrap></tp:treatment-sec><tp:treatment-sec><!--Section generated to contain objects referenced in tp:taxon-treatment.--><fig id="F5" position="float" orientation="portrait"><object-id xmlns:xlink="http://www.w3.org/1999/xlink" content-type="doi" xlink:type="simple">10.3897/zookeys.869.34380.figure5</object-id><object-id xmlns:xlink="http://www.w3.org/1999/xlink" content-type="arpha" xlink:type="simple">3e10cf37-4ea1-573b-b2de-49b91adde27a</object-id><label>Figure 5.</label><caption><p><italic><tp:taxon-name><tp:taxon-name-part taxon-name-part-type="genus" reg="Heteromastus">Heteromastus</tp:taxon-name-part> <tp:taxon-name-part taxon-name-part-type="species" reg="namhaensis">namhaensis</tp:taxon-name-part></tp:taxon-name></italic> sp. nov. <bold>A</bold> abdominal hooded hook in lateral view <bold>B</bold> posterior end in dorsal view (holotype, NA00155558). <italic><tp:taxon-name><tp:taxon-name-part taxon-name-part-type="genus" reg="Heteromastus">Heteromastus</tp:taxon-name-part> <tp:taxon-name-part taxon-name-part-type="species" reg="gusipoensis">gusipoensis</tp:taxon-name-part></tp:taxon-name></italic> sp. nov. <bold>C</bold> abdominal hooded hook in frontal view <bold>D</bold> posterior end in dorsal view (holotype, NA00155561). <italic><tp:taxon-name><tp:taxon-name-part taxon-name-part-type="genus" reg="Heteromastus">Heteromastus</tp:taxon-name-part> <tp:taxon-name-part taxon-name-part-type="species" reg="koreanus">koreanus</tp:taxon-name-part></tp:taxon-name></italic> sp. nov. <bold>E</bold> abdominal hooded hook in frontal view <bold>F</bold> posterior end in dorsal view (holotype, NA00155565). Abbreviations: ac, anal cirrus; mf, main fang; neu, neuropod; no, notopod; pyg, pygidium.</p></caption><graphic xmlns:xlink="http://www.w3.org/1999/xlink" xlink:href="zookeys-869-001-g005.jpg" position="float" orientation="portrait" xlink:type="simple" id="oo_322703.jpg"><uri content-type="original_file" xlink:type="simple">https://binary.pensoft.net/fig/322703</uri></graphic></fig><fig id="F6" position="float" orientation="portrait"><object-id xmlns:xlink="http://www.w3.org/1999/xlink" content-type="doi" xlink:type="simple">10.3897/zookeys.869.34380.figure6</object-id><object-id xmlns:xlink="http://www.w3.org/1999/xlink" content-type="arpha" xlink:type="simple">ff494d48-16b1-529a-ae41-fbb773df4e79</object-id><label>Figure 6.</label><caption><p>Methylene green staining patterns of Korean three new species <bold>A</bold> anterior end of <italic><tp:taxon-name><tp:taxon-name-part taxon-name-part-type="genus" reg="Heteromastus">H.</tp:taxon-name-part> <tp:taxon-name-part taxon-name-part-type="species" reg="namhaensis">namhaensis</tp:taxon-name-part></tp:taxon-name></italic> sp. nov., lateral view (paratype, NA00155560) <bold>B</bold> anterior end of <italic><tp:taxon-name><tp:taxon-name-part taxon-name-part-type="genus" reg="Heteromastus">H.</tp:taxon-name-part> <tp:taxon-name-part taxon-name-part-type="species" reg="gusipoensis">gusipoensis</tp:taxon-name-part></tp:taxon-name></italic> sp. nov., lateral view (using additional specimens from type locality) <bold>C</bold> anterior end of <italic><tp:taxon-name><tp:taxon-name-part taxon-name-part-type="genus" reg="Heteromastus">H.</tp:taxon-name-part> <tp:taxon-name-part taxon-name-part-type="species" reg="koreanus">koreanus</tp:taxon-name-part></tp:taxon-name></italic> sp. nov., lateral view (NA00065689).</p></caption><graphic xmlns:xlink="http://www.w3.org/1999/xlink" xlink:href="zookeys-869-001-g006.jpg" position="float" orientation="portrait" xlink:type="simple" id="oo_322704.jpg"><uri content-type="original_file" xlink:type="simple">https://binary.pensoft.net/fig/322704</uri></graphic></fig><fig id="F1" position="float" orientation="portrait"><object-id xmlns:xlink="http://www.w3.org/1999/xlink" content-type="doi" xlink:type="simple">10.3897/zookeys.869.34380.figure1</object-id><object-id xmlns:xlink="http://www.w3.org/1999/xlink" content-type="arpha" xlink:type="simple">2a76fe48-b56a-56f4-b9c4-d546801e1956</object-id><label>Figure 1.</label><caption><p>Map of study area with main collecting locations indicated. Abbreviations (district names): AH, Anheung; CS, Cheongsando; GY, Gwangyang; JJ, Jejudo; MA, Muan; SC, Seochun; YG, Yeonggwang; YS, Yeosu.</p></caption><graphic xmlns:xlink="http://www.w3.org/1999/xlink" xlink:href="zookeys-869-001-g001.jpg" position="float" orientation="portrait" xlink:type="simple" id="oo_322699.jpg"><uri content-type="original_file" xlink:type="simple">https://binary.pensoft.net/fig/322699</uri></graphic></fig></tp:treatment-sec><ref-list><ref id="B19"><mixed-citation xmlns:xlink="http://www.w3.org/1999/xlink" xlink:type="simple"><person-group><name name-style="western"><surname>Jeong</surname><given-names>MK</given-names></name><name name-style="western"><surname>Wi</surname><given-names>JH</given-names></name><name name-style="western"><surname>Suh</surname><given-names>HL</given-names></name></person-group> (<year>2017a</year>) <article-title>A new species of <italic><tp:taxon-name><tp:taxon-name-part taxon-name-part-type="genus">Leiochrides</tp:taxon-name-part></tp:taxon-name></italic> from the Korean subtidal waters with notes on the taxonomic status of the genus <italic><tp:taxon-name><tp:taxon-name-part taxon-name-part-type="genus">Pseudomastus</tp:taxon-name-part></tp:taxon-name></italic> (<tp:taxon-name><tp:taxon-name-part taxon-name-part-type="phylum">Annelida</tp:taxon-name-part></tp:taxon-name>, <tp:taxon-name><tp:taxon-name-part taxon-name-part-type="family">Capitellidae</tp:taxon-name-part></tp:taxon-name>).</article-title><source>ZooKeys</source><volume>685</volume>: <fpage>91</fpage>–<lpage>103</lpage>. <ext-link xlink:type="simple" ext-link-type="doi" xlink:href="10.3897/zookeys.685.12700">https://doi.org/10.3897/zookeys.685.12700</ext-link></mixed-citation></ref><ref id="B5"><mixed-citation xmlns:xlink="http://www.w3.org/1999/xlink" xlink:type="simple"><person-group><name name-style="western"><surname>Choi</surname><given-names>HK</given-names></name><name name-style="western"><surname>Yoon</surname><given-names>SM</given-names></name></person-group> (<year>2016</year>) <article-title>First record of <italic><tp:taxon-name><tp:taxon-name-part taxon-name-part-type="genus">Heteromastus</tp:taxon-name-part> <tp:taxon-name-part taxon-name-part-type="species">filiformis</tp:taxon-name-part></tp:taxon-name></italic> (<tp:taxon-name><tp:taxon-name-part taxon-name-part-type="class">Polychaeta</tp:taxon-name-part></tp:taxon-name>: <tp:taxon-name><tp:taxon-name-part taxon-name-part-type="family">Capitellidae</tp:taxon-name-part></tp:taxon-name>) from Korean waters, with a taxonomic note on the genus.</article-title><source>Journal of Species Research</source><volume>5</volume>: <fpage>264</fpage>–<lpage>271</lpage>. <ext-link xlink:type="simple" ext-link-type="doi" xlink:href="10.12651/JSR.2016.5.3.264">https://doi.org/10.12651/JSR.2016.5.3.264</ext-link></mixed-citation></ref></ref-list></tp:taxon-treatment>
