# Supplementary material for: Three new species of Heteromastus (Annelida, Capitellidae) from Korean waters, with genetic evidence based on two gene markers
Source: Zookeys. 2019 Aug 5;869:1–18. doi: 10.3897/zookeys.869.34380 (PMC6690876; doi:10.3897/zookeys.869.34380)
Supplement: XML Treatment for Heteromastus gusipoensis [file zookeys.869.34380-treatment3.xml]

<!DOCTYPE tp:taxon-treatment
  PUBLIC "-//TaxonX//DTD Taxonomic Treatment Publishing DTD v0 20100105//EN" "tax-treatment-NSO.dtd">
<tp:taxon-treatment xmlns:tp="http://www.plazi.org/taxpub"><tp:treatment-meta><kwd-group><label>Taxon classification</label><kwd><named-content xmlns:xlink="http://www.w3.org/1999/xlink" content-type="kingdom">Animalia</named-content></kwd><kwd><named-content xmlns:xlink="http://www.w3.org/1999/xlink" content-type="order">Annelida</named-content></kwd><kwd><named-content xmlns:xlink="http://www.w3.org/1999/xlink" content-type="family">Capitellidae</named-content></kwd></kwd-group><mixed-citation publication-type="journal"><person-group><name><surname>Jeong</surname><given-names>Man-Ki</given-names></name><name><surname>Soh</surname><given-names>Ho Young</given-names></name><name><surname>Suh</surname><given-names>Hae-Lip</given-names></name></person-group><article-title>Three new species of <italic><tp:taxon-name><tp:taxon-name-part taxon-name-part-type="genus" reg="Heteromastus">Heteromastus</tp:taxon-name-part></tp:taxon-name></italic> (<tp:taxon-name><tp:taxon-name-part taxon-name-part-type="phylum">Annelida</tp:taxon-name-part></tp:taxon-name>, <tp:taxon-name><tp:taxon-name-part taxon-name-part-type="family">Capitellidae</tp:taxon-name-part></tp:taxon-name>) from Korean waters, with genetic evidence based on two gene markers</article-title><source>Zookeys</source><day>05</day><month>8</month><year>2019</year><volume>869</volume><fpage>1</fpage><lpage>18</lpage><pub-id pub-id-type="doi">10.3897/zookeys.869.34380</pub-id></mixed-citation></tp:treatment-meta><tp:nomenclature><tp:taxon-name><object-id xmlns:xlink="http://www.w3.org/1999/xlink" content-type="arpha" xlink:type="simple">F1F81C8F06275EBB8634327E44E29C2A</object-id>
                <tp:taxon-name-part taxon-name-part-type="genus" reg="Heteromastus">Heteromastus</tp:taxon-name-part>
                <tp:taxon-name-part taxon-name-part-type="species" reg="gusipoensis">gusipoensis</tp:taxon-name-part>
                <object-id xmlns:xlink="http://www.w3.org/1999/xlink" content-type="zoobank" xlink:type="simple">http://zoobank.org/0E904D4E-8DED-483D-A503-C60AFCB1671F</object-id>
              </tp:taxon-name><tp:taxon-status xmlns:xlink="http://www.w3.org/1999/xlink" xlink:type="simple">sp. nov.</tp:taxon-status><xref ref-type="fig" rid="F3">Figures 3A–G</xref><xref ref-type="fig" rid="F5">, 5C, D</xref><xref ref-type="fig" rid="F6">, 6B</xref></tp:nomenclature><tp:treatment-sec sec-type="material" id="SECID0EFEAG"><title>Material examined.</title><p><bold>Holotype</bold>: MABIKNA00155561, sex uncertain, Yeonggwang, <named-content xmlns:xlink="http://www.w3.org/1999/xlink" content-type="dwc:verbatimCoordinates" xlink:type="simple"><named-content content-type="geo-json" specific-use="{&#34;type&#34;:&#34;Point&#34;,&#34;coordinates&#34;:[126.424700,35.430317]}" id="NCID0EQEAG" xlink:type="simple">35°25.819'N, 126°25.482'E</named-content></named-content>, intertidal, tidal mud-flat, 1 m depth, November 2017, coll. Man-Ki Jeong. <bold>Paratypes</bold> (2 specimens): <abbrev xmlns:xlink="http://www.w3.org/1999/xlink" content-type="institution" xlink:title="Marine Biodiversity Institute of Korea" id="ABBRID0EXEAG" xlink:type="simple">MABIK</abbrev> NA00155562 and NA00155563, same information as holotype.</p></tp:treatment-sec><tp:treatment-sec sec-type="material" id="SECID0E3EAG"><title>Additional material examined.</title><p><abbrev xmlns:xlink="http://www.w3.org/1999/xlink" content-type="institution" xlink:title="Marine Biodiversity Institute of Korea" id="ABBRID0ECFAG" xlink:type="simple">MABIK</abbrev> NA00155564, sex uncertain, Yeonggwang, 35°25.819'N, 126°25.482'E, intertidal, tidal mud-flat, 1 m depth, May 2015, coll. Man-Ki Jeong. Additional 16 specimens from type locality on <abbrev xmlns:xlink="http://www.w3.org/1999/xlink" xlink:title="scanning electron microscopy" id="ABBRID0EHFAG" xlink:type="simple">SEM</abbrev> stub.</p></tp:treatment-sec><tp:treatment-sec sec-type="diagnosis" id="SECID0ELFAG"><title>Diagnosis.</title><p>Abdominal hooks with four rows of teeth; three teeth in basal row, three in second row, four in third row, and two in superior row. Genital pores present in intersegmental furrows of between chaetigers 5–6, 6–7, 7–8, 8–9, 9–10, and 10–11. Posteriorly extended parapodial lobes absent on abdominal segments.</p></tp:treatment-sec><tp:treatment-sec sec-type="description" id="SECID0EQFAG"><title>Description.</title><p>Holotype entire, about 26 mm long, 0.5 mm wide for 120 chaetigers. Paratypes range from 19–24 mm in length, 0.4–0.5 mm width for 75–110 chaetigers. Body thread-like, rounded dorsally, flattened ventrally, widest in anterior thoracic chaetigers, and tapering from abdomen to pygidium. Color yellowish white in alcohol.</p><p>Prostomium short, conical, with short and blunt palpode; nuchal organs not seen, eyespots absent (Fig. <xref ref-type="fig" rid="F3">3A, B</xref>). Everted proboscis with small hemispheric papillae (Fig. <xref ref-type="fig" rid="F3">3B</xref>). Peristomium weakly bi-annulated and subequal in length with chaetiger 1 (Fig. <xref ref-type="fig" rid="F3">3A, B</xref>).</p><p>Thorax with 11 chaetigers (Fig. <xref ref-type="fig" rid="F3">3A, B</xref>). Thoracic segments biannulated, with shallow intra- and intersegmental grooves (Fig. <xref ref-type="fig" rid="F3">3A, B</xref>). First chaetiger biramous, with three or four bi-limbated capillaries; chaetigers 2–5 with six or seven capillaries per fascicle in both parapodia; chaetigers 6–11 with six or seven long-shafted hooded hooks per fascicle (Fig. <xref ref-type="fig" rid="F3">3A, B, F</xref>); thoracic hooks with indistinct node on shaft and at least 10 small teeth in three rows above the main fang (Fig. <xref ref-type="fig" rid="F3">3F</xref>). Notopodia located in dorso-laterally, dorsally located in last few thoracic segments; neuropodia located in lateral positions (Fig. <xref ref-type="fig" rid="F3">3A, B</xref>). Lateral organs present between both parapodia of all thoracic chaetigers, nearer to notopodia in chaetigers three to 11 (Fig. <xref ref-type="fig" rid="F3">3B</xref>). Genital pores present in intersegmental furrows between chaetigers 5–6, 6–7, 7–8, 8–9, 9–10, and 10–11; sometimes indistinct between chaetigers 5–6 (Fig. <xref ref-type="fig" rid="F3">3B</xref>).</p><p>Transition between thorax and abdomen distinguished by changes in chaetation and shape of segment (Fig. <xref ref-type="fig" rid="F3">3A, B</xref>); abdominal segments multi-annulated, with short-shafted hooded hooks in posterior part of segment; thoracic chaetigers usually bi-annulated, with long-shafted hooded hooks in center of segment; last thoracic chaetiger usually shorter than first abdominal chaetiger (Fig. <xref ref-type="fig" rid="F3">3A, B</xref>).</p><p>Abdominal parapodial lobes well separated from each other, located in posterior end of each segment (Fig. <xref ref-type="fig" rid="F3">3A–C</xref>). Abdominal notopodia separated, mid-dorsal on anterior few segments, becoming dorsolateral in following abdominal region, with five or six hooded hooks per fascicle, not protruded in anterior abdominal region, and very weakly protruded above epidermis in mid-posterior abdomen; not extended over further segment (Figs <xref ref-type="fig" rid="F3">3A–D</xref>, <xref ref-type="fig" rid="F5">5D</xref>). Abdominal neuropodia separated, not protruded, with six to eight hooded hooks per fascicle; neuropodial lobes less developed than notopodial lobes (Figs <xref ref-type="fig" rid="F3">3A–C</xref>, <xref ref-type="fig" rid="F5">5D</xref>).</p><p>Hooded hooks with main fang extending slightly beyond hoods. Abdominal hooks with distinct node on shaft and four rows of small teeth above main fang; three teeth in basal row, three in second row, four in third row, and two in superior row (Figs <xref ref-type="fig" rid="F3">3E, G</xref>, <xref ref-type="fig" rid="F5">5C</xref>). Pygidium with digitate anal cirrus (Figs <xref ref-type="fig" rid="F3">3D</xref>, <xref ref-type="fig" rid="F5">5D</xref>).</p><fig id="F3" position="float" orientation="portrait"><object-id xmlns:xlink="http://www.w3.org/1999/xlink" content-type="doi" xlink:type="simple">10.3897/zookeys.869.34380.figure3</object-id><object-id xmlns:xlink="http://www.w3.org/1999/xlink" content-type="arpha" xlink:type="simple">76d8a2c9-9d6b-5e73-adfb-936a63ee74e3</object-id><label>Figure 3.</label><caption><p><italic><tp:taxon-name><tp:taxon-name-part taxon-name-part-type="genus" reg="Heteromastus">Heteromastus</tp:taxon-name-part> <tp:taxon-name-part taxon-name-part-type="species" reg="gusipoensis">gusipoensis</tp:taxon-name-part></tp:taxon-name></italic> sp. nov. <bold>A</bold> anterior end, dorsal view (holotype, NA00155561) <bold>B</bold> same, lateral view <bold>C</bold> posterior abdominal segments, left lateral view (holotype, NA00155561) <bold>D</bold> posterior end, dorsal view (holotype, NA00155561) <bold>E</bold> abdominal short-shafted hook, frontal view <bold>F</bold> thoracic long-shafted hook, lateral view <bold>G</bold> abdominal short-shafted hook, lateral view. Abbreviations: ac, anal cirrus; cc, capillary chaetae; Ch, chaetiger; gp, genital pore; hh, hooded hooks; lo, lateral organ; mf, main fang; neu, neuropod; no, notopod; per, peristomium; pro, prostomium; prob, proboscis; pyg, pygidium.</p></caption><graphic xmlns:xlink="http://www.w3.org/1999/xlink" xlink:href="zookeys-869-001-g003.jpg" position="float" orientation="portrait" xlink:type="simple" id="oo_322701.jpg"><uri content-type="original_file" xlink:type="simple">https://binary.pensoft.net/fig/322701</uri></graphic></fig></tp:treatment-sec><tp:treatment-sec sec-type="Methyl green staining pattern" id="SECID0EZJAG"><title>Methyl green staining pattern.</title><p>Prostomium, peristomium and thoracic chaetigers 1–2 not stained (Fig. <xref ref-type="fig" rid="F6">6B</xref>). Thoracic chaetigers 3–10 stained blue; blue speckles restrictively present on the median part of each segment; blue speckles sparse in chaetigers 3–4 (Fig. <xref ref-type="fig" rid="F6">6B</xref>). Abdominal region without any distinct staining pattern; parapodial lobes of chaetigers 12–13 slightly stained in blue but rapidly fades.</p></tp:treatment-sec><tp:treatment-sec sec-type="etymology" id="SECID0EHKAG"><title>Etymology.</title><p>The new species is named for its limited distribution in Gusipo, Korea.</p></tp:treatment-sec><tp:treatment-sec sec-type="distribution" id="SECID0EMKAG"><title>Distribution.</title><p>Intertidal area (0–1 m) near Gusipo, Korea.</p></tp:treatment-sec><tp:treatment-sec sec-type="ecology" id="SECID0ERKAG"><title>Ecology.</title><p><italic><tp:taxon-name><tp:taxon-name-part taxon-name-part-type="genus" reg="Heteromastus">Heteromastus</tp:taxon-name-part> <tp:taxon-name-part taxon-name-part-type="species" reg="gusipoensis">gusipoensis</tp:taxon-name-part></tp:taxon-name></italic> was sampled in May of 2015 (9 ind./m<sup>2</sup>) and November of 2017 (71 ind./m<sup>2</sup>). Most well-developed individuals (having over 120 segments) were obtained in November. Surface sediment of the collecting station was mainly composed of fine sand and silt. Unidentified nereidid polychaetes co-occurred in the same location. The salinity of the sampling location was about 32.</p></tp:treatment-sec><tp:treatment-sec sec-type="remarks" id="SECID0EGLAG"><title>Remarks.</title><p><italic><tp:taxon-name><tp:taxon-name-part taxon-name-part-type="genus" reg="Heteromastus">Heteromastus</tp:taxon-name-part> <tp:taxon-name-part taxon-name-part-type="species" reg="gusipoensis">gusipoensis</tp:taxon-name-part></tp:taxon-name></italic> closely resembles <italic><tp:taxon-name><tp:taxon-name-part taxon-name-part-type="genus" reg="Heteromastus">H.</tp:taxon-name-part> <tp:taxon-name-part taxon-name-part-type="species" reg="tohbaiensis">tohbaiensis</tp:taxon-name-part></tp:taxon-name></italic> Yabe &amp; Mawatari 1998 in the chaetal arrangement and the absence of developed parapodial lobes in posterior abdomen (Table <xref ref-type="table" rid="T2">2</xref>). However, they differ in the presence of eyespots on prostomium and distinct node on the shaft of thoracic hooks in <italic><tp:taxon-name><tp:taxon-name-part taxon-name-part-type="genus" reg="Heteromastus">H.</tp:taxon-name-part> <tp:taxon-name-part taxon-name-part-type="species" reg="tohbaiensis">tohbaiensis</tp:taxon-name-part></tp:taxon-name></italic> (Table <xref ref-type="table" rid="T2">2</xref>; <xref ref-type="bibr" rid="B29">Yabe and Mawatari 1998</xref>). Moreover, they occur in different habitats and geographical areas. <italic><tp:taxon-name><tp:taxon-name-part taxon-name-part-type="genus" reg="Heteromastus">H.</tp:taxon-name-part> <tp:taxon-name-part taxon-name-part-type="species" reg="gusipoensis">gusipoensis</tp:taxon-name-part></tp:taxon-name></italic> only occurs in the marine intertidal zone (salinity ca 32) of southwestern Korea, whereas <italic><tp:taxon-name><tp:taxon-name-part taxon-name-part-type="genus" reg="Heteromastus">H.</tp:taxon-name-part> <tp:taxon-name-part taxon-name-part-type="species" reg="tohbaiensis">tohbaiensis</tp:taxon-name-part></tp:taxon-name></italic> is only reported from the lacustrine habitat of northern Japan (<xref ref-type="bibr" rid="B29">Yabe and Mawatari 1998</xref>). <italic><tp:taxon-name><tp:taxon-name-part taxon-name-part-type="genus" reg="Heteromastus">Heteromastus</tp:taxon-name-part> <tp:taxon-name-part taxon-name-part-type="species" reg="gusipoensis">gusipoensis</tp:taxon-name-part></tp:taxon-name></italic> is readily distinguished from the Korean former record, <italic><tp:taxon-name><tp:taxon-name-part taxon-name-part-type="genus" reg="Heteromastus">H.</tp:taxon-name-part> <tp:taxon-name-part taxon-name-part-type="species" reg="filiformis">filiformis</tp:taxon-name-part></tp:taxon-name></italic> sensu Choi &amp; Yoon, 2016, by the absence of prostomial eyespots and expanded abdominal parapodial lobes in <italic><tp:taxon-name><tp:taxon-name-part taxon-name-part-type="genus" reg="Heteromastus">H.</tp:taxon-name-part> <tp:taxon-name-part taxon-name-part-type="species" reg="gusipoensis">gusipoensis</tp:taxon-name-part></tp:taxon-name></italic>.</p></tp:treatment-sec><tp:treatment-sec><!--Section generated to contain objects referenced in tp:taxon-treatment.--><fig id="F5" position="float" orientation="portrait"><object-id xmlns:xlink="http://www.w3.org/1999/xlink" content-type="doi" xlink:type="simple">10.3897/zookeys.869.34380.figure5</object-id><object-id xmlns:xlink="http://www.w3.org/1999/xlink" content-type="arpha" xlink:type="simple">3e10cf37-4ea1-573b-b2de-49b91adde27a</object-id><label>Figure 5.</label><caption><p><italic><tp:taxon-name><tp:taxon-name-part taxon-name-part-type="genus" reg="Heteromastus">Heteromastus</tp:taxon-name-part> <tp:taxon-name-part taxon-name-part-type="species" reg="namhaensis">namhaensis</tp:taxon-name-part></tp:taxon-name></italic> sp. nov. <bold>A</bold> abdominal hooded hook in lateral view <bold>B</bold> posterior end in dorsal view (holotype, NA00155558). <italic><tp:taxon-name><tp:taxon-name-part taxon-name-part-type="genus" reg="Heteromastus">Heteromastus</tp:taxon-name-part> <tp:taxon-name-part taxon-name-part-type="species" reg="gusipoensis">gusipoensis</tp:taxon-name-part></tp:taxon-name></italic> sp. nov. <bold>C</bold> abdominal hooded hook in frontal view <bold>D</bold> posterior end in dorsal view (holotype, NA00155561). <italic><tp:taxon-name><tp:taxon-name-part taxon-name-part-type="genus" reg="Heteromastus">Heteromastus</tp:taxon-name-part> <tp:taxon-name-part taxon-name-part-type="species" reg="koreanus">koreanus</tp:taxon-name-part></tp:taxon-name></italic> sp. nov. <bold>E</bold> abdominal hooded hook in frontal view <bold>F</bold> posterior end in dorsal view (holotype, NA00155565). Abbreviations: ac, anal cirrus; mf, main fang; neu, neuropod; no, notopod; pyg, pygidium.</p></caption><graphic xmlns:xlink="http://www.w3.org/1999/xlink" xlink:href="zookeys-869-001-g005.jpg" position="float" orientation="portrait" xlink:type="simple" id="oo_322703.jpg"><uri content-type="original_file" xlink:type="simple">https://binary.pensoft.net/fig/322703</uri></graphic></fig><fig id="F6" position="float" orientation="portrait"><object-id xmlns:xlink="http://www.w3.org/1999/xlink" content-type="doi" xlink:type="simple">10.3897/zookeys.869.34380.figure6</object-id><object-id xmlns:xlink="http://www.w3.org/1999/xlink" content-type="arpha" xlink:type="simple">ff494d48-16b1-529a-ae41-fbb773df4e79</object-id><label>Figure 6.</label><caption><p>Methylene green staining patterns of Korean three new species <bold>A</bold> anterior end of <italic><tp:taxon-name><tp:taxon-name-part taxon-name-part-type="genus" reg="Heteromastus">H.</tp:taxon-name-part> <tp:taxon-name-part taxon-name-part-type="species" reg="namhaensis">namhaensis</tp:taxon-name-part></tp:taxon-name></italic> sp. nov., lateral view (paratype, NA00155560) <bold>B</bold> anterior end of <italic><tp:taxon-name><tp:taxon-name-part taxon-name-part-type="genus" reg="Heteromastus">H.</tp:taxon-name-part> <tp:taxon-name-part taxon-name-part-type="species" reg="gusipoensis">gusipoensis</tp:taxon-name-part></tp:taxon-name></italic> sp. nov., lateral view (using additional specimens from type locality) <bold>C</bold> anterior end of <italic><tp:taxon-name><tp:taxon-name-part taxon-name-part-type="genus" reg="Heteromastus">H.</tp:taxon-name-part> <tp:taxon-name-part taxon-name-part-type="species" reg="koreanus">koreanus</tp:taxon-name-part></tp:taxon-name></italic> sp. nov., lateral view (NA00065689).</p></caption><graphic xmlns:xlink="http://www.w3.org/1999/xlink" xlink:href="zookeys-869-001-g006.jpg" position="float" orientation="portrait" xlink:type="simple" id="oo_322704.jpg"><uri content-type="original_file" xlink:type="simple">https://binary.pensoft.net/fig/322704</uri></graphic></fig><table-wrap id="T2" position="float" orientation="portrait"><label>Table 2.</label><caption><p>Morphological comparison between <italic><tp:taxon-name><tp:taxon-name-part taxon-name-part-type="genus" reg="Heteromastus">Heteromastus</tp:taxon-name-part></tp:taxon-name></italic> species of this study and their closely related species. A: absent; P: present; Ch: chaetiger.</p></caption><table id="TID0EDBBG" rules="all"><tbody><tr><td rowspan="1" colspan="1">
                        <bold>Species</bold>
                      </td><td rowspan="1" colspan="1">
                        <bold>Eyespots</bold>
                      </td><td rowspan="1" colspan="1">
                        <bold>Dental structure of abdominal hooks</bold>
                      </td><td rowspan="1" colspan="1">
                        <bold>Notopodial lobes in posterior abdomen</bold>
                      </td><td rowspan="1" colspan="1">
                        <bold>Methyl green staining pattern</bold>
                      </td><td rowspan="1" colspan="1">
                        <bold>Habitat (locality)</bold>
                      </td></tr><tr><td rowspan="1" colspan="1"><italic><tp:taxon-name><tp:taxon-name-part taxon-name-part-type="genus" reg="Heteromastus">H.</tp:taxon-name-part> <tp:taxon-name-part taxon-name-part-type="species" reg="namhaensis">namhaensis</tp:taxon-name-part></tp:taxon-name></italic> sp. nov.</td><td rowspan="1" colspan="1">A</td><td rowspan="1" colspan="1">4 rows (3/3/3/4–6)</td><td rowspan="1" colspan="1">Hemispheric notopodial lobes dorso-posteriorly extended</td><td rowspan="1" colspan="1">Ch 3–11 blue, abdomen not stained</td><td rowspan="1" colspan="1">Subtidal, 36 m, sandy mud with shell fragments (Korea)</td></tr><tr><td rowspan="1" colspan="1"><italic><tp:taxon-name><tp:taxon-name-part taxon-name-part-type="genus" reg="Heteromastus">H.</tp:taxon-name-part> <tp:taxon-name-part taxon-name-part-type="species" reg="gusipoensis">gusipoensis</tp:taxon-name-part></tp:taxon-name></italic> sp. nov.</td><td rowspan="1" colspan="1">A</td><td rowspan="1" colspan="1">4 rows (3/3/4/2)</td><td rowspan="1" colspan="1">Not extended</td><td rowspan="1" colspan="1">Ch 3–10 with blue speckles, median part of each segment stained densely</td><td rowspan="1" colspan="1">Intertidal, 0–1 m, sandy mud (Korea)</td></tr><tr><td rowspan="1" colspan="1"><italic><tp:taxon-name><tp:taxon-name-part taxon-name-part-type="genus" reg="Heteromastus">H.</tp:taxon-name-part> <tp:taxon-name-part taxon-name-part-type="species" reg="koreanus">koreanus</tp:taxon-name-part></tp:taxon-name></italic> sp. nov.</td><td rowspan="1" colspan="1">P</td><td rowspan="1" colspan="1">3 rows (2/3/4)</td><td rowspan="1" colspan="1">Rounded notopodial lobes posteriorly extended</td><td rowspan="1" colspan="1">Ch 6–11 green, Ch 11 dark, abdomen not stained</td><td rowspan="1" colspan="1">Intertidal, estuarine, 0–1 m, sandy mud (Korea)</td></tr><tr><td rowspan="1" colspan="1"><italic><tp:taxon-name><tp:taxon-name-part taxon-name-part-type="genus" reg="Heteromastus">H.</tp:taxon-name-part> <tp:taxon-name-part taxon-name-part-type="species" reg="filiformis">filiformis</tp:taxon-name-part></tp:taxon-name></italic> sensu Hutchings &amp; Rainer, 1982</td><td rowspan="1" colspan="1">A</td><td rowspan="1" colspan="1">3 rows (3–4/4–5/4–6)</td><td rowspan="1" colspan="1">Broadly-based and rounded notopodial lobes posteriorly extended</td><td rowspan="1" colspan="1">Unknown</td><td rowspan="1" colspan="1">Intertidal (Mediterranean)</td></tr><tr><td rowspan="1" colspan="1"><italic><tp:taxon-name><tp:taxon-name-part taxon-name-part-type="genus" reg="Heteromastus">H.</tp:taxon-name-part> <tp:taxon-name-part taxon-name-part-type="species" reg="filiformis">filiformis</tp:taxon-name-part></tp:taxon-name></italic> sensu Choi &amp; Yoon, 2016</td><td rowspan="1" colspan="1">P</td><td rowspan="1" colspan="1">3–4 teeth in 3 rows</td><td rowspan="1" colspan="1">Rounded notopodial lobes posteriorly extended</td><td rowspan="1" colspan="1">Ch 1 &amp; Ch 3–11</td><td rowspan="1" colspan="1">Intertidal (Korea)</td></tr><tr><td rowspan="1" colspan="1"><italic><tp:taxon-name><tp:taxon-name-part taxon-name-part-type="genus" reg="Heteromastus">H.</tp:taxon-name-part> <tp:taxon-name-part taxon-name-part-type="species" reg="tohbaiensis">tohbaiensis</tp:taxon-name-part></tp:taxon-name></italic> Yabe &amp; Mawatari, 1998</td><td rowspan="1" colspan="1">P</td><td rowspan="1" colspan="1">Variable (&gt;11)</td><td rowspan="1" colspan="1">Not extended</td><td rowspan="1" colspan="1">Unknown</td><td rowspan="1" colspan="1">Lake, low salinity, fine mud (Japan)</td></tr></tbody></table></table-wrap></tp:treatment-sec><ref-list><ref id="B29"><mixed-citation xmlns:xlink="http://www.w3.org/1999/xlink" xlink:type="simple"><person-group><name name-style="western"><surname>Yabe</surname><given-names>K</given-names></name><name name-style="western"><surname>Mawatari</surname><given-names>SF</given-names></name></person-group> (<year>1998</year>) <article-title>Two new species of <tp:taxon-name><tp:taxon-name-part taxon-name-part-type="family">Capitellidae</tp:taxon-name-part></tp:taxon-name> (<tp:taxon-name><tp:taxon-name-part taxon-name-part-type="phylum">Annelida</tp:taxon-name-part></tp:taxon-name>: <tp:taxon-name><tp:taxon-name-part taxon-name-part-type="class">Polychaeta</tp:taxon-name-part></tp:taxon-name>) from Hokkaido, northern Japan.</article-title><source>Species Diversity</source><volume>3</volume>: <fpage>201</fpage>–<lpage>209</lpage>. <ext-link xlink:type="simple" ext-link-type="doi" xlink:href="10.12782/specdiv.3.201">https://doi.org/10.12782/specdiv.3.201</ext-link></mixed-citation></ref></ref-list></tp:taxon-treatment>
