# Supplementary material for: Three new species of Heteromastus (Annelida, Capitellidae) from Korean waters, with genetic evidence based on two gene markers
Source: Zookeys. 2019 Aug 5;869:1–18. doi: 10.3897/zookeys.869.34380 (PMC6690876; doi:10.3897/zookeys.869.34380)
Supplement: XML Treatment for Heteromastus koreanus [file zookeys.869.34380-treatment4.xml]

<!DOCTYPE tp:taxon-treatment
  PUBLIC "-//TaxonX//DTD Taxonomic Treatment Publishing DTD v0 20100105//EN" "tax-treatment-NSO.dtd">
<tp:taxon-treatment xmlns:tp="http://www.plazi.org/taxpub"><tp:treatment-meta><kwd-group><label>Taxon classification</label><kwd><named-content xmlns:xlink="http://www.w3.org/1999/xlink" content-type="kingdom">Animalia</named-content></kwd><kwd><named-content xmlns:xlink="http://www.w3.org/1999/xlink" content-type="order">Annelida</named-content></kwd><kwd><named-content xmlns:xlink="http://www.w3.org/1999/xlink" content-type="family">Capitellidae</named-content></kwd></kwd-group><mixed-citation publication-type="journal"><person-group><name><surname>Jeong</surname><given-names>Man-Ki</given-names></name><name><surname>Soh</surname><given-names>Ho Young</given-names></name><name><surname>Suh</surname><given-names>Hae-Lip</given-names></name></person-group><article-title>Three new species of <italic><tp:taxon-name><tp:taxon-name-part taxon-name-part-type="genus" reg="Heteromastus">Heteromastus</tp:taxon-name-part></tp:taxon-name></italic> (<tp:taxon-name><tp:taxon-name-part taxon-name-part-type="phylum">Annelida</tp:taxon-name-part></tp:taxon-name>, <tp:taxon-name><tp:taxon-name-part taxon-name-part-type="family">Capitellidae</tp:taxon-name-part></tp:taxon-name>) from Korean waters, with genetic evidence based on two gene markers</article-title><source>Zookeys</source><day>05</day><month>8</month><year>2019</year><volume>869</volume><fpage>1</fpage><lpage>18</lpage><pub-id pub-id-type="doi">10.3897/zookeys.869.34380</pub-id></mixed-citation></tp:treatment-meta><tp:nomenclature><tp:taxon-name><object-id xmlns:xlink="http://www.w3.org/1999/xlink" content-type="arpha" xlink:type="simple">F0A1402D37865C809ED18E80FBC2D1E2</object-id>
                <tp:taxon-name-part taxon-name-part-type="genus" reg="Heteromastus">Heteromastus</tp:taxon-name-part>
                <tp:taxon-name-part taxon-name-part-type="species" reg="koreanus">koreanus</tp:taxon-name-part>
                <object-id xmlns:xlink="http://www.w3.org/1999/xlink" content-type="zoobank" xlink:type="simple">http://zoobank.org/C70CE167-A93A-45B1-AD5F-45DD159511C7</object-id>
              </tp:taxon-name><tp:taxon-status xmlns:xlink="http://www.w3.org/1999/xlink" xlink:type="simple">sp. nov.</tp:taxon-status><xref ref-type="fig" rid="F4">Figures 4A–G</xref><xref ref-type="fig" rid="F5">, 5E, F</xref><xref ref-type="fig" rid="F6">, 6C</xref></tp:nomenclature><tp:treatment-sec sec-type="material" id="SECID0EIQAG"><title>Material examined.</title><p><bold>Holotype</bold>: MABIKNA00155565, sex uncertain, Muan, <named-content xmlns:xlink="http://www.w3.org/1999/xlink" content-type="dwc:verbatimCoordinates" xlink:type="simple"><named-content content-type="geo-json" specific-use="{&#34;type&#34;:&#34;Point&#34;,&#34;coordinates&#34;:[126.334883,35.104500]}" id="NCID0ETQAG" xlink:type="simple">35°6.270'N, 126°20.093'E</named-content></named-content>, intertidal, tidal mud-flat, 1 m depth, November 2017, coll. Man-Ki Jeong. <bold>Paratypes</bold> (2 specimens): MABIKNA00155566, sex uncertain, Anheung, <named-content xmlns:xlink="http://www.w3.org/1999/xlink" content-type="dwc:verbatimCoordinates" xlink:type="simple"><named-content content-type="geo-json" specific-use="{&#34;type&#34;:&#34;Point&#34;,&#34;coordinates&#34;:[126.152017,36.679000]}" id="NCID0E4QAG" xlink:type="simple">36°40.740'N, 126°9.121'E</named-content></named-content>, intertidal, muddy sand beach, 1 m depth, April 2014, coll. Man-Ki Jeong; <abbrev xmlns:xlink="http://www.w3.org/1999/xlink" content-type="institution" xlink:title="Marine Biodiversity Institute of Korea" id="ABBRID0ECRAG" xlink:type="simple">MABIK</abbrev> NA00155567, sex uncertain, Gwangyang, <named-content xmlns:xlink="http://www.w3.org/1999/xlink" content-type="dwc:verbatimCoordinates" xlink:type="simple"><named-content content-type="geo-json" specific-use="{&#34;type&#34;:&#34;Point&#34;,&#34;coordinates&#34;:[127.604200,34.932333]}" id="NCID0EKRAG" xlink:type="simple">34°55.940'N, 127°36.252'E</named-content></named-content>, intertidal, tidal mud-flat, 1 m depth, November 2017, coll. Man-Ki Jeong.</p></tp:treatment-sec><tp:treatment-sec sec-type="material" id="SECID0EPRAG"><title>Additional material examined.</title><p>MABIKNA00155568, sex uncertain, Seochun, 36°0.95'N, 126°39.79'E, intertidal, tidal mud-flat, 1 m depth, May 2015, coll. Man-Ki Jeong. Additional seven specimens from type locality on <abbrev xmlns:xlink="http://www.w3.org/1999/xlink" xlink:title="scanning electron microscopy" id="ABBRID0EVRAG" xlink:type="simple">SEM</abbrev> stub.</p></tp:treatment-sec><tp:treatment-sec sec-type="diagnosis" id="SECID0EZRAG"><title>Diagnosis.</title><p>Abdominal hooks with three rows of teeth; two teeth in basal row, three in second row, and four in superior row. Genital pores present in intersegmental furrows between chaetigers 7–8, 8–9, 9–10, and 10–11. Posteriorly extended and rounded thin parapodial lobes present on posterior abdominal segments.</p></tp:treatment-sec><tp:treatment-sec sec-type="description" id="SECID0E5RAG"><title>Description.</title><p>Holotype entire, about 28 mm long, 0.5 mm wide for 115 chaetigers. Paratypes range from 36–51 mm in length, 0.6 mm width for 89–95 chaetigers. Body thread-like, rounded dorsally, flattened ventrally, widest in anterior thoracic chaetigers, and tapering from abdomen to pygidium. Color whitish yellow in alcohol.</p><p>Prostomium conical, with slender and relatively long palpode; nuchal organs not seen, eyespots usually not observed in preserved specimen (Fig. <xref ref-type="fig" rid="F4">4A</xref>), sub-epidermal eyespots observed in few preserved specimens from Anheung of Korea (Fig. <xref ref-type="fig" rid="F4">4B</xref>). Everted proboscis with numerous small papillae (Fig. <xref ref-type="fig" rid="F4">4A, B</xref>). Peristomium uniannulated and slightly longer than chaetiger 1 (Fig. <xref ref-type="fig" rid="F4">4A, B</xref>).</p><p>Thorax with 11 chaetigers (Fig. <xref ref-type="fig" rid="F4">4A, B</xref>). Thoracic segments biannulated, with shallow intra- and intersegmental grooves (Fig. <xref ref-type="fig" rid="F2">2A, B</xref>). Anterior five thoracic segments slightly expanded (Fig. <xref ref-type="fig" rid="F4">4A</xref>). First chaetiger biramous, with three or four bi-limbated capillaries; chaetigers 2–5 with five to eight capillaries per fascicle in both noto- and neuropodia; chaetigers 6–11 with six to 10 long-shafted hooded hooks per fascicle (Fig. <xref ref-type="fig" rid="F4">4A, B, F</xref>); thoracic hooks with indistinct node on shaft and at least eight small teeth in three or four rows above the main fang (Fig. <xref ref-type="fig" rid="F4">4F</xref>).</p><p>Notopodia located in dorso-laterally, dorsally located in last few thoracic segments; neuropodia located in lateral positions (Fig. <xref ref-type="fig" rid="F4">4A, B</xref>). Lateral organs present between noto- and neuropodia of all thoracic chaetigers, nearer to notopodia in chaetigers 5–11 (Fig. <xref ref-type="fig" rid="F4">4A</xref>). Genital pores present in intersegmental furrows of between chaetigers 7–8, 8–9, 9–10, and 10–11 (Fig. <xref ref-type="fig" rid="F4">4A</xref>).</p><p>Transition between thorax and abdomen distinguished by changes in shape of chaetae and segment (Fig. <xref ref-type="fig" rid="F4">4A</xref>); anterior abdominal segments multi-annulated, gradually longer posteriorly, with short-shafted hooded hooks placed posteriorly in segment; posterior thoracic chaetigers bi- or tri-anullated, with long-shafted hooded hooks in central part of segment; last thoracic chaetiger smaller than first abdominal chaetiger (Fig. <xref ref-type="fig" rid="F4">4A</xref>).</p><p>Abdominal parapodial lobes located in posterior end of each segment, well separated from each other, and gradually developed posteriorly (Fig. <xref ref-type="fig" rid="F4">4C, D</xref>). Abdominal notopodia separated, middorsal on anterior few segments, becoming dorsolateral in following abdominal region, with 5 or 6 short-shafted hooded hooks per fascicle, having posteriorly extended and rounded thin lobes from chaetiger 70–80 to end of body; expanded notopodial lobes overlap dorso-anterior part of further segment (Figs <xref ref-type="fig" rid="F4">4C, D</xref>, <xref ref-type="fig" rid="F5">5F</xref>). Abdominal neuropodia well separated, with 10–12 short-shafted hooded hooks per fascicle, having slightly protruded lobes in posterior abdomen; neuropodial lobes less developed than notopodial lobes (Figs <xref ref-type="fig" rid="F4">4C, D</xref>, <xref ref-type="fig" rid="F5">5F</xref>).</p><p>Hooded hooks with main fang extending slightly beyond hoods. Abdominal hooks with distinct node on shaft and three rows of small teeth above main fang; two teeth in basal row, three in second row, and four in superior row (Figs <xref ref-type="fig" rid="F4">4E, G</xref>, <xref ref-type="fig" rid="F5">5E</xref>). Pygidium with digitate anal cirrus (Fig. <xref ref-type="fig" rid="F4">4D</xref>).</p><fig id="F4" position="float" orientation="portrait"><object-id xmlns:xlink="http://www.w3.org/1999/xlink" content-type="doi" xlink:type="simple">10.3897/zookeys.869.34380.figure4</object-id><object-id xmlns:xlink="http://www.w3.org/1999/xlink" content-type="arpha" xlink:type="simple">3017d67f-0282-50fa-9371-fd80443b52f4</object-id><label>Figure 4.</label><caption><p><italic><tp:taxon-name><tp:taxon-name-part taxon-name-part-type="genus" reg="Heteromastus">Heteromastus</tp:taxon-name-part> <tp:taxon-name-part taxon-name-part-type="species" reg="koreanus">koreanus</tp:taxon-name-part></tp:taxon-name></italic> sp. nov. <bold>A</bold> anterior end, lateral view (holotype, NA00155565) <bold>B</bold> same, dorsal view <bold>C</bold> posterior abdominal segments, left lateral view (holotype, NA00155565) <bold>D</bold> posterior end, left lateral view (holotype, NA00155565) <bold>E</bold> abdominal short-shafted hook, frontal view <bold>F</bold> thoracic long-shafted hook, lateral view <bold>G</bold> abdominal short-shafted hook, lateral view. Abbreviations: ac, anal cirrus; cc, capillary chaetae; Ch, chaetiger; gp, genital pore; hh, hooded hooks; lo, lateral organ; mf, main fang; neu, neuropod; no, notopod; per, peristomium; pro, prostomium; prob, proboscis; pyg, pygidium.</p></caption><graphic xmlns:xlink="http://www.w3.org/1999/xlink" xlink:href="zookeys-869-001-g004.jpg" position="float" orientation="portrait" xlink:type="simple" id="oo_322702.jpg"><uri content-type="original_file" xlink:type="simple">https://binary.pensoft.net/fig/322702</uri></graphic></fig></tp:treatment-sec><tp:treatment-sec sec-type="Methyl green staining pattern" id="SECID0ENWAG"><title>Methyl green staining pattern.</title><p>Prostomium, peristomium and thoracic chaetigers 1–5 not stained (Fig. <xref ref-type="fig" rid="F6">6C</xref>). Thoracic chaetigers 6–11 stained green (Fig. <xref ref-type="fig" rid="F6">6C</xref>). Abdominal region without distinct staining pattern; first two or three abdominal segments stained light green but rapidly fades; anal segment stained blue in well-developed specimens.</p></tp:treatment-sec><tp:treatment-sec sec-type="etymology" id="SECID0E2WAG"><title>Etymology.</title><p>The new species is named for its wide distribution in coastal waters of Korea.</p></tp:treatment-sec><tp:treatment-sec sec-type="distribution" id="SECID0EAXAG"><title>Distribution.</title><p>Intertidal areas (0–1 m) near Korea (Fig. <xref ref-type="fig" rid="F1">1</xref>).</p></tp:treatment-sec><tp:treatment-sec sec-type="ecology" id="SECID0EKXAG"><title>Ecology.</title><p><italic><tp:taxon-name><tp:taxon-name-part taxon-name-part-type="genus" reg="Heteromastus">Heteromastus</tp:taxon-name-part> <tp:taxon-name-part taxon-name-part-type="species" reg="koreanus">koreanus</tp:taxon-name-part></tp:taxon-name></italic> was mainly sampled from Gwangyang in April of 2014 (35 ind./m<sup>2</sup>) and November of 2017 (470 ind./m<sup>2</sup>). Most well-developed individuals (having over 110 segments) were obtained from Muan and Gwangyang in November and coelomic eggs were 54–71 μm in diameter. Surface sediment of the collecting station was mainly composed of fine sand and silt. Unidentified cirratullid and nereidid polychaetes co-occurred in Gwangyang, Korea. The salinity range among sampling locations was about 15–33. Gwangyang is the only estuarine habitat. Other locations are situated in marine mud flats.</p></tp:treatment-sec><tp:treatment-sec sec-type="remarks" id="SECID0E6XAG"><title>Remarks.</title><p><italic><tp:taxon-name><tp:taxon-name-part taxon-name-part-type="genus" reg="Heteromastus">Heteromastus</tp:taxon-name-part> <tp:taxon-name-part taxon-name-part-type="species" reg="koreanus">koreanus</tp:taxon-name-part></tp:taxon-name></italic> closely resembles former records of <italic><tp:taxon-name><tp:taxon-name-part taxon-name-part-type="genus" reg="Heteromastus">H.</tp:taxon-name-part> <tp:taxon-name-part taxon-name-part-type="species" reg="filiformis">filiformis</tp:taxon-name-part></tp:taxon-name></italic> reported by <xref ref-type="bibr" rid="B18">Hutchings and Rainer (1982)</xref> and <xref ref-type="bibr" rid="B5">Choi and Yoon (2016)</xref> in the chaetal arrangement, the presence of posteriorly extended notopodial lobes in posterior abdomen, and the absence of the spine-like uncini and the distinct branchial structure (i.e. filamentous or digitiform) in posterior abdomen (Warren 1994; <xref ref-type="bibr" rid="B2">Blake 2000</xref>; Table <xref ref-type="table" rid="T2">2</xref>). However, they differ in the dentition of abdominal short-shafted hooks (2/3/4 in <italic><tp:taxon-name><tp:taxon-name-part taxon-name-part-type="genus" reg="Heteromastus">H.</tp:taxon-name-part> <tp:taxon-name-part taxon-name-part-type="species" reg="koreanus">koreanus</tp:taxon-name-part></tp:taxon-name></italic> vs 3–4/4–5/4–6 in <italic><tp:taxon-name><tp:taxon-name-part taxon-name-part-type="genus" reg="Heteromastus">H.</tp:taxon-name-part> <tp:taxon-name-part taxon-name-part-type="species" reg="filiformis">filiformis</tp:taxon-name-part></tp:taxon-name></italic> sensu Hutchings &amp; Rainer, 1982 vs three or four teeth in three rows in <italic><tp:taxon-name><tp:taxon-name-part taxon-name-part-type="genus" reg="Heteromastus">H.</tp:taxon-name-part> <tp:taxon-name-part taxon-name-part-type="species" reg="filiformis">filiformis</tp:taxon-name-part></tp:taxon-name></italic> sensu Choi &amp; Yoon, 2016), and the species-specific <abbrev xmlns:xlink="http://www.w3.org/1999/xlink" xlink:title="methylene green staining pattern" id="ABBRID0EM1AG" xlink:type="simple">MGSP</abbrev> (Table <xref ref-type="table" rid="T2">2</xref>). Additionally, <italic><tp:taxon-name><tp:taxon-name-part taxon-name-part-type="genus" reg="Heteromastus">H.</tp:taxon-name-part> <tp:taxon-name-part taxon-name-part-type="species" reg="filiformis">filiformis</tp:taxon-name-part></tp:taxon-name></italic> occurs in the marine intertidal areas of Atlantic, Mediterranean, and America (<xref ref-type="bibr" rid="B2">Blake 2000</xref>) whereas <italic><tp:taxon-name><tp:taxon-name-part taxon-name-part-type="genus" reg="Heteromastus">H.</tp:taxon-name-part> <tp:taxon-name-part taxon-name-part-type="species" reg="koreanus">koreanus</tp:taxon-name-part></tp:taxon-name></italic> of present study is collected mainly from the estuarine environment (salinity of 15–23) of Korea (Table <xref ref-type="table" rid="T2">2</xref>). <italic><tp:taxon-name><tp:taxon-name-part taxon-name-part-type="genus" reg="Heteromastus">Heteromastus</tp:taxon-name-part> <tp:taxon-name-part taxon-name-part-type="species" reg="koreanus">koreanus</tp:taxon-name-part></tp:taxon-name></italic> is also similar to <italic><tp:taxon-name><tp:taxon-name-part taxon-name-part-type="genus" reg="Heteromastus">H.</tp:taxon-name-part> <tp:taxon-name-part taxon-name-part-type="species" reg="tohbaiensis">tohbaiensis</tp:taxon-name-part></tp:taxon-name></italic> in the chaetal arrangement and presence of eyespots. However, they clearly differ in absence of distinct node on shaft of thoracic hooks and presence of expanded abdominal parapodial lobes in <italic><tp:taxon-name><tp:taxon-name-part taxon-name-part-type="genus" reg="Heteromastus">H.</tp:taxon-name-part> <tp:taxon-name-part taxon-name-part-type="species" reg="koreanus">koreanus</tp:taxon-name-part></tp:taxon-name></italic> (Yabe 1998).</p></tp:treatment-sec><tp:treatment-sec sec-type="Molecular comparisons" id="SECID0ET3AG"><title>Molecular comparisons.</title><p>To verify the genetic divergence between examined specimens, partial sequences of mitochondrial (mtCOI) and nuclear (histone H3) genes were used. Intraspecific differences for mtCOI (<ext-link xmlns:xlink="http://www.w3.org/1999/xlink" ext-link-type="gen" xlink:href="MK032276" xlink:type="simple">MK032276</ext-link>–<ext-link xmlns:xlink="http://www.w3.org/1999/xlink" ext-link-type="gen" xlink:href="MK032284" xlink:type="simple">MK032284</ext-link>) and histone H3 (<ext-link xmlns:xlink="http://www.w3.org/1999/xlink" ext-link-type="gen" xlink:href="MK032285" xlink:type="simple">MK032285</ext-link>–<ext-link xmlns:xlink="http://www.w3.org/1999/xlink" ext-link-type="gen" xlink:href="MK032293" xlink:type="simple">MK032293</ext-link>) genes of each Korean species were very low (0–0.4%, Table <xref ref-type="table" rid="T3">3</xref>). Based on mtCOI gene comparison, mean interspecific differences among these three new Korean species of the present study were distinct (16.0–18.9%, Table <xref ref-type="table" rid="T3">3</xref>). All examined Korean <italic><tp:taxon-name><tp:taxon-name-part taxon-name-part-type="genus" reg="Heteromastus">Heteromastus</tp:taxon-name-part></tp:taxon-name></italic> species were well distinguished genetically from <italic><tp:taxon-name><tp:taxon-name-part taxon-name-part-type="genus" reg="Heteromastus">H.</tp:taxon-name-part> <tp:taxon-name-part taxon-name-part-type="species" reg="filiformis">filiformis</tp:taxon-name-part></tp:taxon-name></italic> of China (13.3–19.6%, HZPLY183-12) and America (19.7–22.0%, <ext-link xmlns:xlink="http://www.w3.org/1999/xlink" ext-link-type="gen" xlink:href="MH235890" xlink:type="simple">MH235890</ext-link>). Based on histone H3 gene comparison, mean interspecific differences among the Korean <italic><tp:taxon-name><tp:taxon-name-part taxon-name-part-type="genus" reg="Heteromastus">Heteromastus</tp:taxon-name-part></tp:taxon-name></italic> species were 2.8–5.4% (Table <xref ref-type="table" rid="T3">3</xref>). The known genetic difference for the mtCOI gene among capitellid species is 12.3–23.7% (<xref ref-type="bibr" rid="B20">Jeong et al. 2017b</xref>). In contrast, the published histone H3 gene difference between cryptic polychaetes is 2–9% (<xref ref-type="bibr" rid="B13">Glasby et al. 2013</xref>). Thus, genetic differences of these examined <italic><tp:taxon-name><tp:taxon-name-part taxon-name-part-type="genus" reg="Heteromastus">Heteromastus</tp:taxon-name-part></tp:taxon-name></italic> species (COI: 13.3–22.0%, H3: 2.8–5.4%) are significant at species level. Among all sequences of unidentified <italic><tp:taxon-name><tp:taxon-name-part taxon-name-part-type="genus" reg="Heteromastus">Heteromastus</tp:taxon-name-part></tp:taxon-name></italic> in Genbank database, sequences regarding two specimens from southern Japan (COI: <ext-link xmlns:xlink="http://www.w3.org/1999/xlink" ext-link-type="gen" xlink:href="LC208123" xlink:type="simple">LC208123</ext-link>–<ext-link xmlns:xlink="http://www.w3.org/1999/xlink" ext-link-type="gen" xlink:href="LC208124" xlink:type="simple">LC208124</ext-link>, H3: <ext-link xmlns:xlink="http://www.w3.org/1999/xlink" ext-link-type="gen" xlink:href="LC208100" xlink:type="simple">LC208100</ext-link>–<ext-link xmlns:xlink="http://www.w3.org/1999/xlink" ext-link-type="gen" xlink:href="LC208101" xlink:type="simple">LC208101</ext-link>) were genetically very close to <italic><tp:taxon-name><tp:taxon-name-part taxon-name-part-type="genus" reg="Heteromastus">H.</tp:taxon-name-part> <tp:taxon-name-part taxon-name-part-type="species" reg="koreanus">koreanus</tp:taxon-name-part></tp:taxon-name></italic> of present study (COI gene difference: 2.1–3.3%, H3 gene difference: 0.9–1.3%). Among the described <italic><tp:taxon-name><tp:taxon-name-part taxon-name-part-type="genus" reg="Heteromastus">Heteromastus</tp:taxon-name-part></tp:taxon-name></italic> species from Japan, <italic><tp:taxon-name><tp:taxon-name-part taxon-name-part-type="genus" reg="Heteromastus">H.</tp:taxon-name-part> <tp:taxon-name-part taxon-name-part-type="species" reg="tohbaiensis">tohbaiensis</tp:taxon-name-part></tp:taxon-name></italic> resembles <italic><tp:taxon-name><tp:taxon-name-part taxon-name-part-type="genus" reg="Heteromastus">H.</tp:taxon-name-part> <tp:taxon-name-part taxon-name-part-type="species" reg="koreanus">koreanus</tp:taxon-name-part></tp:taxon-name></italic> in the chaetal arrangement and presence of prostomial eyespots. However, they clearly differ in presence of distinct node on shaft of thoracic hooded hooks and absence of expanded abdominal parapodial lobes in <italic><tp:taxon-name><tp:taxon-name-part taxon-name-part-type="genus" reg="Heteromastus">H.</tp:taxon-name-part> <tp:taxon-name-part taxon-name-part-type="species" reg="tohbaiensis">tohbaiensis</tp:taxon-name-part></tp:taxon-name></italic> (Yabe 1998). Moreover, these two unidentified sequences (<ext-link xmlns:xlink="http://www.w3.org/1999/xlink" ext-link-type="gen" xlink:href="LC208123" xlink:type="simple">LC208123</ext-link>–<ext-link xmlns:xlink="http://www.w3.org/1999/xlink" ext-link-type="gen" xlink:href="LC208124" xlink:type="simple">LC208124</ext-link>) were originally reported from tidal mud flat and estuary near southern Japan, respectively (<xref ref-type="bibr" rid="B28">Tomioka et al. 2018</xref>). This distribution pattern is similar with those of <italic><tp:taxon-name><tp:taxon-name-part taxon-name-part-type="genus" reg="Heteromastus">H.</tp:taxon-name-part> <tp:taxon-name-part taxon-name-part-type="species" reg="koreanus">koreanus</tp:taxon-name-part></tp:taxon-name></italic> (i.e. wide salinity range of 15–33) rather than <italic><tp:taxon-name><tp:taxon-name-part taxon-name-part-type="genus" reg="Heteromastus">H.</tp:taxon-name-part> <tp:taxon-name-part taxon-name-part-type="species" reg="tohbaiensis">tohbaiensis</tp:taxon-name-part></tp:taxon-name></italic>, which have been reported from lacustrine habitat of northern Japan. Despite the lack of morphological information regarding these Japanese specimens, the high similarity in genetic feature and inhabiting environment confirms the additional occurrence of <italic><tp:taxon-name><tp:taxon-name-part taxon-name-part-type="genus" reg="Heteromastus">H.</tp:taxon-name-part> <tp:taxon-name-part taxon-name-part-type="species" reg="koreanus">koreanus</tp:taxon-name-part></tp:taxon-name></italic> in southern Japan.</p><fig id="F5" position="float" orientation="portrait"><object-id xmlns:xlink="http://www.w3.org/1999/xlink" content-type="doi" xlink:type="simple">10.3897/zookeys.869.34380.figure5</object-id><object-id xmlns:xlink="http://www.w3.org/1999/xlink" content-type="arpha" xlink:type="simple">3e10cf37-4ea1-573b-b2de-49b91adde27a</object-id><label>Figure 5.</label><caption><p><italic><tp:taxon-name><tp:taxon-name-part taxon-name-part-type="genus" reg="Heteromastus">Heteromastus</tp:taxon-name-part> <tp:taxon-name-part taxon-name-part-type="species" reg="namhaensis">namhaensis</tp:taxon-name-part></tp:taxon-name></italic> sp. nov. <bold>A</bold> abdominal hooded hook in lateral view <bold>B</bold> posterior end in dorsal view (holotype, NA00155558). <italic><tp:taxon-name><tp:taxon-name-part taxon-name-part-type="genus" reg="Heteromastus">Heteromastus</tp:taxon-name-part> <tp:taxon-name-part taxon-name-part-type="species" reg="gusipoensis">gusipoensis</tp:taxon-name-part></tp:taxon-name></italic> sp. nov. <bold>C</bold> abdominal hooded hook in frontal view <bold>D</bold> posterior end in dorsal view (holotype, NA00155561). <italic><tp:taxon-name><tp:taxon-name-part taxon-name-part-type="genus" reg="Heteromastus">Heteromastus</tp:taxon-name-part> <tp:taxon-name-part taxon-name-part-type="species" reg="koreanus">koreanus</tp:taxon-name-part></tp:taxon-name></italic> sp. nov. <bold>E</bold> abdominal hooded hook in frontal view <bold>F</bold> posterior end in dorsal view (holotype, NA00155565). Abbreviations: ac, anal cirrus; mf, main fang; neu, neuropod; no, notopod; pyg, pygidium.</p></caption><graphic xmlns:xlink="http://www.w3.org/1999/xlink" xlink:href="zookeys-869-001-g005.jpg" position="float" orientation="portrait" xlink:type="simple" id="oo_322703.jpg"><uri content-type="original_file" xlink:type="simple">https://binary.pensoft.net/fig/322703</uri></graphic></fig><fig id="F6" position="float" orientation="portrait"><object-id xmlns:xlink="http://www.w3.org/1999/xlink" content-type="doi" xlink:type="simple">10.3897/zookeys.869.34380.figure6</object-id><object-id xmlns:xlink="http://www.w3.org/1999/xlink" content-type="arpha" xlink:type="simple">ff494d48-16b1-529a-ae41-fbb773df4e79</object-id><label>Figure 6.</label><caption><p>Methylene green staining patterns of Korean three new species <bold>A</bold> anterior end of <italic><tp:taxon-name><tp:taxon-name-part taxon-name-part-type="genus" reg="Heteromastus">H.</tp:taxon-name-part> <tp:taxon-name-part taxon-name-part-type="species" reg="namhaensis">namhaensis</tp:taxon-name-part></tp:taxon-name></italic> sp. nov., lateral view (paratype, NA00155560) <bold>B</bold> anterior end of <italic><tp:taxon-name><tp:taxon-name-part taxon-name-part-type="genus" reg="Heteromastus">H.</tp:taxon-name-part> <tp:taxon-name-part taxon-name-part-type="species" reg="gusipoensis">gusipoensis</tp:taxon-name-part></tp:taxon-name></italic> sp. nov., lateral view (using additional specimens from type locality) <bold>C</bold> anterior end of <italic><tp:taxon-name><tp:taxon-name-part taxon-name-part-type="genus" reg="Heteromastus">H.</tp:taxon-name-part> <tp:taxon-name-part taxon-name-part-type="species" reg="koreanus">koreanus</tp:taxon-name-part></tp:taxon-name></italic> sp. nov., lateral view (NA00065689).</p></caption><graphic xmlns:xlink="http://www.w3.org/1999/xlink" xlink:href="zookeys-869-001-g006.jpg" position="float" orientation="portrait" xlink:type="simple" id="oo_322704.jpg"><uri content-type="original_file" xlink:type="simple">https://binary.pensoft.net/fig/322704</uri></graphic></fig><table-wrap id="T3" position="float" orientation="portrait"><label>Table 3.</label><caption><p>Mean genetic distances between examined <italic><tp:taxon-name><tp:taxon-name-part taxon-name-part-type="genus" reg="Heteromastus">Heteromastus</tp:taxon-name-part></tp:taxon-name></italic> species based on K2P distance. Bold numbers represent the mean intraspecific genetic distance of each species.</p></caption><table id="TID0E1MBG" rules="all"><tbody><tr><td rowspan="1" colspan="1">
                        <bold>mtCOI</bold>
                      </td><td rowspan="1" colspan="1">
                        <bold>1</bold>
                      </td><td rowspan="1" colspan="1">
                        <bold>2</bold>
                      </td><td rowspan="1" colspan="1">
                        <bold>3</bold>
                      </td><td rowspan="1" colspan="1">
                        <bold>4</bold>
                      </td><td rowspan="1" colspan="1">
                        <bold>5</bold>
                      </td></tr><tr><td rowspan="1" colspan="1">1. <italic><tp:taxon-name><tp:taxon-name-part taxon-name-part-type="genus" reg="Heteromastus">H.</tp:taxon-name-part> <tp:taxon-name-part taxon-name-part-type="species" reg="namhaensis">namhaensis</tp:taxon-name-part></tp:taxon-name></italic> sp. nov.(Korea)</td><td rowspan="1" colspan="1">
                        <bold>0.003</bold>
                      </td><td rowspan="1" colspan="1"/><td rowspan="2" colspan="1"/><td rowspan="3" colspan="2"/></tr><tr><td rowspan="1" colspan="1">2. <italic><tp:taxon-name><tp:taxon-name-part taxon-name-part-type="genus" reg="Heteromastus">H.</tp:taxon-name-part> <tp:taxon-name-part taxon-name-part-type="species" reg="gusipoensis">gusipoensis</tp:taxon-name-part></tp:taxon-name></italic> sp. nov. (Korea)</td><td rowspan="1" colspan="1">0.184</td><td rowspan="1" colspan="1">
                        <bold>0.001</bold>
                      </td></tr><tr><td rowspan="1" colspan="1">3. <italic><tp:taxon-name><tp:taxon-name-part taxon-name-part-type="genus" reg="Heteromastus">H.</tp:taxon-name-part> <tp:taxon-name-part taxon-name-part-type="species" reg="koreanus">koreanus</tp:taxon-name-part></tp:taxon-name></italic> sp. nov. (Korea)</td><td rowspan="1" colspan="1">0.189</td><td rowspan="1" colspan="1">0.160</td><td rowspan="1" colspan="1">
                        <bold>0.004</bold>
                      </td></tr><tr><td rowspan="1" colspan="1">4. <italic><tp:taxon-name><tp:taxon-name-part taxon-name-part-type="genus" reg="Heteromastus">H.</tp:taxon-name-part> <tp:taxon-name-part taxon-name-part-type="species" reg="filiformis">filiformis</tp:taxon-name-part></tp:taxon-name></italic> (China)</td><td rowspan="1" colspan="1">0.133</td><td rowspan="1" colspan="1">0.196</td><td rowspan="1" colspan="1">0.182</td><td rowspan="1" colspan="1">–</td><td rowspan="1" colspan="1"/></tr><tr><td rowspan="1" colspan="1">5. <italic><tp:taxon-name><tp:taxon-name-part taxon-name-part-type="genus" reg="Heteromastus">H.</tp:taxon-name-part> <tp:taxon-name-part taxon-name-part-type="species" reg="filiformis">filiformis</tp:taxon-name-part></tp:taxon-name></italic> (USA)</td><td rowspan="1" colspan="1">0.218</td><td rowspan="1" colspan="1">0.220</td><td rowspan="1" colspan="1">0.197</td><td rowspan="1" colspan="1">0.194</td><td rowspan="1" colspan="1">–</td></tr><tr><td rowspan="1" colspan="1">
                        <bold>histone H3</bold>
                      </td><td rowspan="1" colspan="1">
                        <bold>1</bold>
                      </td><td rowspan="1" colspan="1">
                        <bold>2</bold>
                      </td><td rowspan="1" colspan="1">
                        <bold>3</bold>
                      </td><td rowspan="1" colspan="2"/></tr><tr><td rowspan="1" colspan="1">1. <italic><tp:taxon-name><tp:taxon-name-part taxon-name-part-type="genus" reg="Heteromastus">H.</tp:taxon-name-part> <tp:taxon-name-part taxon-name-part-type="species" reg="namhaensis">namhaensis</tp:taxon-name-part></tp:taxon-name></italic> sp. nov. (Korea)</td><td rowspan="1" colspan="1">
                        <bold>0.002</bold>
                      </td><td rowspan="1" colspan="1"/><td rowspan="2" colspan="1"/><td rowspan="3" colspan="2"/></tr><tr><td rowspan="1" colspan="1">2. <italic><tp:taxon-name><tp:taxon-name-part taxon-name-part-type="genus" reg="Heteromastus">H.</tp:taxon-name-part> <tp:taxon-name-part taxon-name-part-type="species" reg="gusipoensis">gusipoensis</tp:taxon-name-part></tp:taxon-name></italic> sp. nov. (Korea)</td><td rowspan="1" colspan="1">0.054</td><td rowspan="1" colspan="1">
                        <bold>0.000</bold>
                      </td></tr><tr><td rowspan="1" colspan="1">3. <italic><tp:taxon-name><tp:taxon-name-part taxon-name-part-type="genus" reg="Heteromastus">H.</tp:taxon-name-part> <tp:taxon-name-part taxon-name-part-type="species" reg="koreanus">koreanus</tp:taxon-name-part></tp:taxon-name></italic> sp. nov. (Korea)</td><td rowspan="1" colspan="1">0.048</td><td rowspan="1" colspan="1">0.028</td><td rowspan="1" colspan="1">
                        <bold>0.000</bold>
                      </td></tr></tbody></table></table-wrap></tp:treatment-sec><tp:treatment-sec><!--Section generated to contain objects referenced in tp:taxon-treatment.--><fig id="F2" position="float" orientation="portrait"><object-id xmlns:xlink="http://www.w3.org/1999/xlink" content-type="doi" xlink:type="simple">10.3897/zookeys.869.34380.figure2</object-id><object-id xmlns:xlink="http://www.w3.org/1999/xlink" content-type="arpha" xlink:type="simple">2eae6fdc-0ae7-5029-ac18-17115c17b164</object-id><label>Figure 2.</label><caption><p><italic><tp:taxon-name><tp:taxon-name-part taxon-name-part-type="genus" reg="Heteromastus">Heteromastus</tp:taxon-name-part> <tp:taxon-name-part taxon-name-part-type="species" reg="namhaensis">namhaensis</tp:taxon-name-part></tp:taxon-name></italic> sp. nov. <bold>A</bold> anterior end, left lateral view (holotype, NA00155558) <bold>B</bold> same, dorsal view <bold>C</bold> posterior abdominal segments, right lateral view (holotype, NA00155558) <bold>D</bold> posterior end, dorsal view (holotype, NA00155558) <bold>E</bold> abdominal short-shafted hook, frontal view. <bold>F</bold> thoracic long-shafted hook, lateral view <bold>G</bold> abdominal short-shafted hook, lateral view. Abbreviations: ac, anal cirrus; cc, capillary chaetae; Ch, chaetiger; gp, genital pore; hh, hooded hooks; lo, lateral organ; mf, main fang; neu, neuropod; no, notopod; per, peristomium; pro, prostomium; prob, proboscis; pyg, pygidium.</p></caption><graphic xmlns:xlink="http://www.w3.org/1999/xlink" xlink:href="zookeys-869-001-g002.jpg" position="float" orientation="portrait" xlink:type="simple" id="oo_322700.jpg"><uri content-type="original_file" xlink:type="simple">https://binary.pensoft.net/fig/322700</uri></graphic></fig><fig id="F1" position="float" orientation="portrait"><object-id xmlns:xlink="http://www.w3.org/1999/xlink" content-type="doi" xlink:type="simple">10.3897/zookeys.869.34380.figure1</object-id><object-id xmlns:xlink="http://www.w3.org/1999/xlink" content-type="arpha" xlink:type="simple">2a76fe48-b56a-56f4-b9c4-d546801e1956</object-id><label>Figure 1.</label><caption><p>Map of study area with main collecting locations indicated. Abbreviations (district names): AH, Anheung; CS, Cheongsando; GY, Gwangyang; JJ, Jejudo; MA, Muan; SC, Seochun; YG, Yeonggwang; YS, Yeosu.</p></caption><graphic xmlns:xlink="http://www.w3.org/1999/xlink" xlink:href="zookeys-869-001-g001.jpg" position="float" orientation="portrait" xlink:type="simple" id="oo_322699.jpg"><uri content-type="original_file" xlink:type="simple">https://binary.pensoft.net/fig/322699</uri></graphic></fig><table-wrap id="T2" position="float" orientation="portrait"><label>Table 2.</label><caption><p>Morphological comparison between <italic><tp:taxon-name><tp:taxon-name-part taxon-name-part-type="genus" reg="Heteromastus">Heteromastus</tp:taxon-name-part></tp:taxon-name></italic> species of this study and their closely related species. A: absent; P: present; Ch: chaetiger.</p></caption><table id="TID0EDBBG" rules="all"><tbody><tr><td rowspan="1" colspan="1">
                        <bold>Species</bold>
                      </td><td rowspan="1" colspan="1">
                        <bold>Eyespots</bold>
                      </td><td rowspan="1" colspan="1">
                        <bold>Dental structure of abdominal hooks</bold>
                      </td><td rowspan="1" colspan="1">
                        <bold>Notopodial lobes in posterior abdomen</bold>
                      </td><td rowspan="1" colspan="1">
                        <bold>Methyl green staining pattern</bold>
                      </td><td rowspan="1" colspan="1">
                        <bold>Habitat (locality)</bold>
                      </td></tr><tr><td rowspan="1" colspan="1"><italic><tp:taxon-name><tp:taxon-name-part taxon-name-part-type="genus" reg="Heteromastus">H.</tp:taxon-name-part> <tp:taxon-name-part taxon-name-part-type="species" reg="namhaensis">namhaensis</tp:taxon-name-part></tp:taxon-name></italic> sp. nov.</td><td rowspan="1" colspan="1">A</td><td rowspan="1" colspan="1">4 rows (3/3/3/4–6)</td><td rowspan="1" colspan="1">Hemispheric notopodial lobes dorso-posteriorly extended</td><td rowspan="1" colspan="1">Ch 3–11 blue, abdomen not stained</td><td rowspan="1" colspan="1">Subtidal, 36 m, sandy mud with shell fragments (Korea)</td></tr><tr><td rowspan="1" colspan="1"><italic><tp:taxon-name><tp:taxon-name-part taxon-name-part-type="genus" reg="Heteromastus">H.</tp:taxon-name-part> <tp:taxon-name-part taxon-name-part-type="species" reg="gusipoensis">gusipoensis</tp:taxon-name-part></tp:taxon-name></italic> sp. nov.</td><td rowspan="1" colspan="1">A</td><td rowspan="1" colspan="1">4 rows (3/3/4/2)</td><td rowspan="1" colspan="1">Not extended</td><td rowspan="1" colspan="1">Ch 3–10 with blue speckles, median part of each segment stained densely</td><td rowspan="1" colspan="1">Intertidal, 0–1 m, sandy mud (Korea)</td></tr><tr><td rowspan="1" colspan="1"><italic><tp:taxon-name><tp:taxon-name-part taxon-name-part-type="genus" reg="Heteromastus">H.</tp:taxon-name-part> <tp:taxon-name-part taxon-name-part-type="species" reg="koreanus">koreanus</tp:taxon-name-part></tp:taxon-name></italic> sp. nov.</td><td rowspan="1" colspan="1">P</td><td rowspan="1" colspan="1">3 rows (2/3/4)</td><td rowspan="1" colspan="1">Rounded notopodial lobes posteriorly extended</td><td rowspan="1" colspan="1">Ch 6–11 green, Ch 11 dark, abdomen not stained</td><td rowspan="1" colspan="1">Intertidal, estuarine, 0–1 m, sandy mud (Korea)</td></tr><tr><td rowspan="1" colspan="1"><italic><tp:taxon-name><tp:taxon-name-part taxon-name-part-type="genus" reg="Heteromastus">H.</tp:taxon-name-part> <tp:taxon-name-part taxon-name-part-type="species" reg="filiformis">filiformis</tp:taxon-name-part></tp:taxon-name></italic> sensu Hutchings &amp; Rainer, 1982</td><td rowspan="1" colspan="1">A</td><td rowspan="1" colspan="1">3 rows (3–4/4–5/4–6)</td><td rowspan="1" colspan="1">Broadly-based and rounded notopodial lobes posteriorly extended</td><td rowspan="1" colspan="1">Unknown</td><td rowspan="1" colspan="1">Intertidal (Mediterranean)</td></tr><tr><td rowspan="1" colspan="1"><italic><tp:taxon-name><tp:taxon-name-part taxon-name-part-type="genus" reg="Heteromastus">H.</tp:taxon-name-part> <tp:taxon-name-part taxon-name-part-type="species" reg="filiformis">filiformis</tp:taxon-name-part></tp:taxon-name></italic> sensu Choi &amp; Yoon, 2016</td><td rowspan="1" colspan="1">P</td><td rowspan="1" colspan="1">3–4 teeth in 3 rows</td><td rowspan="1" colspan="1">Rounded notopodial lobes posteriorly extended</td><td rowspan="1" colspan="1">Ch 1 &amp; Ch 3–11</td><td rowspan="1" colspan="1">Intertidal (Korea)</td></tr><tr><td rowspan="1" colspan="1"><italic><tp:taxon-name><tp:taxon-name-part taxon-name-part-type="genus" reg="Heteromastus">H.</tp:taxon-name-part> <tp:taxon-name-part taxon-name-part-type="species" reg="tohbaiensis">tohbaiensis</tp:taxon-name-part></tp:taxon-name></italic> Yabe &amp; Mawatari, 1998</td><td rowspan="1" colspan="1">P</td><td rowspan="1" colspan="1">Variable (&gt;11)</td><td rowspan="1" colspan="1">Not extended</td><td rowspan="1" colspan="1">Unknown</td><td rowspan="1" colspan="1">Lake, low salinity, fine mud (Japan)</td></tr></tbody></table></table-wrap></tp:treatment-sec><ref-list><ref id="B18"><mixed-citation xmlns:xlink="http://www.w3.org/1999/xlink" xlink:type="simple"><person-group><name name-style="western"><surname>Hutchings</surname><given-names>P</given-names></name><name name-style="western"><surname>Rainer</surname><given-names>S</given-names></name></person-group> (<year>1982</year>) <article-title>Designation of a neotype of <italic><tp:taxon-name><tp:taxon-name-part taxon-name-part-type="genus">Capitella</tp:taxon-name-part> <tp:taxon-name-part taxon-name-part-type="species">filiformis</tp:taxon-name-part></tp:taxon-name></italic> Claparède, 1864, type species of the genus <italic><tp:taxon-name><tp:taxon-name-part taxon-name-part-type="genus">Heteromastus</tp:taxon-name-part></tp:taxon-name></italic> (<tp:taxon-name><tp:taxon-name-part taxon-name-part-type="class">Polychaeta</tp:taxon-name-part></tp:taxon-name>: <tp:taxon-name><tp:taxon-name-part taxon-name-part-type="family">Capitellidae</tp:taxon-name-part></tp:taxon-name>).</article-title><source>Records of the Australian Museum</source><volume>34</volume>: <fpage>373</fpage>–<lpage>380</lpage>. <ext-link xlink:type="simple" ext-link-type="doi" xlink:href="10.3853/j.0067-1975.34.1982.295">https://doi.org/10.3853/j.0067-1975.34.1982.295</ext-link></mixed-citation></ref><ref id="B5"><mixed-citation xmlns:xlink="http://www.w3.org/1999/xlink" xlink:type="simple"><person-group><name name-style="western"><surname>Choi</surname><given-names>HK</given-names></name><name name-style="western"><surname>Yoon</surname><given-names>SM</given-names></name></person-group> (<year>2016</year>) <article-title>First record of <italic><tp:taxon-name><tp:taxon-name-part taxon-name-part-type="genus">Heteromastus</tp:taxon-name-part> <tp:taxon-name-part taxon-name-part-type="species">filiformis</tp:taxon-name-part></tp:taxon-name></italic> (<tp:taxon-name><tp:taxon-name-part taxon-name-part-type="class">Polychaeta</tp:taxon-name-part></tp:taxon-name>: <tp:taxon-name><tp:taxon-name-part taxon-name-part-type="family">Capitellidae</tp:taxon-name-part></tp:taxon-name>) from Korean waters, with a taxonomic note on the genus.</article-title><source>Journal of Species Research</source><volume>5</volume>: <fpage>264</fpage>–<lpage>271</lpage>. <ext-link xlink:type="simple" ext-link-type="doi" xlink:href="10.12651/JSR.2016.5.3.264">https://doi.org/10.12651/JSR.2016.5.3.264</ext-link></mixed-citation></ref><ref id="B2"><mixed-citation xmlns:xlink="http://www.w3.org/1999/xlink" xlink:type="simple"><person-group><name name-style="western"><surname>Blake</surname><given-names>JA</given-names></name></person-group> (<year>2000</year>) <article-title>Family <tp:taxon-name><tp:taxon-name-part taxon-name-part-type="family">Capitellidae</tp:taxon-name-part></tp:taxon-name> Grube, 1862.</article-title> In: <person-group><name name-style="western"><surname>Blake</surname><given-names>JA</given-names></name><name name-style="western"><surname>Hilbig</surname><given-names>B</given-names></name><name name-style="western"><surname>Scott</surname><given-names>PV</given-names></name></person-group> (<role>Eds</role>) <issue-title>Taxonomic Atlas of the Santa Maria Basin and Western Santa Barbara Channel.</issue-title><source><tp:taxon-name><tp:taxon-name-part taxon-name-part-type="phylum">Annelida</tp:taxon-name-part></tp:taxon-name> Part 4. <tp:taxon-name><tp:taxon-name-part taxon-name-part-type="class">Polychaeta</tp:taxon-name-part></tp:taxon-name>: <tp:taxon-name><tp:taxon-name-part taxon-name-part-type="family">Flabelligeridae</tp:taxon-name-part></tp:taxon-name> to <tp:taxon-name><tp:taxon-name-part taxon-name-part-type="family">Sternaspidae</tp:taxon-name-part></tp:taxon-name>. Santa Barbara Museum of Natural History, California</source>, <fpage>47</fpage>–<lpage>96</lpage>.</mixed-citation></ref><ref id="B20"><mixed-citation xmlns:xlink="http://www.w3.org/1999/xlink" xlink:type="simple"><person-group><name name-style="western"><surname>Jeong</surname><given-names>MK</given-names></name><name name-style="western"><surname>Wi</surname><given-names>JH</given-names></name><name name-style="western"><surname>Suh</surname><given-names>HL</given-names></name></person-group> (<year>2017b</year>) A reassessment of <italic><tp:taxon-name><tp:taxon-name-part taxon-name-part-type="genus">Capitella</tp:taxon-name-part></tp:taxon-name></italic> species (<tp:taxon-name><tp:taxon-name-part taxon-name-part-type="class">Polychaeta</tp:taxon-name-part></tp:taxon-name>: <tp:taxon-name><tp:taxon-name-part taxon-name-part-type="family">Capitellidae</tp:taxon-name-part></tp:taxon-name>) from Korean coastal waters, with morphological and molecular evidence. Marine Biodiversity: 1–10. <ext-link xlink:type="simple" ext-link-type="doi" xlink:href="10.1007/s12526-017-0707-2">https://doi.org/10.1007/s12526-017-0707-2</ext-link></mixed-citation></ref><ref id="B13"><mixed-citation xmlns:xlink="http://www.w3.org/1999/xlink" xlink:type="simple"><person-group><name name-style="western"><surname>Glasby</surname><given-names>CJ</given-names></name><name name-style="western"><surname>Wei</surname><given-names>NWV</given-names></name><name name-style="western"><surname>Gibb</surname><given-names>KS</given-names></name></person-group> (<year>2013</year>) <article-title>Cryptic species of <tp:taxon-name><tp:taxon-name-part taxon-name-part-type="family">Nereididae</tp:taxon-name-part></tp:taxon-name> (<tp:taxon-name><tp:taxon-name-part taxon-name-part-type="phylum">Annelida</tp:taxon-name-part></tp:taxon-name>: <tp:taxon-name><tp:taxon-name-part taxon-name-part-type="class">Polychaeta</tp:taxon-name-part></tp:taxon-name>) on Australian coral reefs.</article-title><source>Invertebrate Systematics</source><volume>27</volume>: <fpage>245</fpage>–<lpage>264</lpage>. <ext-link xlink:type="simple" ext-link-type="doi" xlink:href="10.1071/IS12031">https://doi.org/10.1071/IS12031</ext-link></mixed-citation></ref><ref id="B28"><mixed-citation xmlns:xlink="http://www.w3.org/1999/xlink" xlink:type="simple"><person-group><name name-style="western"><surname>Tomioka</surname><given-names>S</given-names></name><name name-style="western"><surname>Kakui</surname><given-names>K</given-names></name><name name-style="western"><surname>Kajihara</surname><given-names>H</given-names></name></person-group> (<year>2018</year>) <article-title>Molecular Phylogeny of the family <tp:taxon-name><tp:taxon-name-part taxon-name-part-type="family">Capitellidae</tp:taxon-name-part></tp:taxon-name> (<tp:taxon-name><tp:taxon-name-part taxon-name-part-type="phylum">Annelida</tp:taxon-name-part></tp:taxon-name>).</article-title><source>Zoological Science</source><volume>35</volume>: <fpage>436</fpage>–<lpage>446</lpage>. <ext-link xlink:type="simple" ext-link-type="doi" xlink:href="10.2108/zs180009">https://doi.org/10.2108/zs180009</ext-link></mixed-citation></ref></ref-list></tp:taxon-treatment>
